# Supplementary material for: The Role and Mechanism of Perilla frutescens in Cancer Treatment
Source: Molecules. 2023 Aug 4;28(15):5883. doi: 10.3390/molecules28155883 (PMC10421205; doi:10.3390/molecules28155883)
Supplement: Supplementary file 1 [file molecules-28-05883-s001.zip › Supplementary File S2.xlsx]

## Sheet: Sheet1
protein and gene names corresponding to 13 active components of Perilla frutescens
	Molecule name	Proteins name	Gene name
MOL000006	luteolin	Prostaglandin G/H synthase 1	PTGS1
MOL000006	luteolin	Androgen receptor	AR
MOL000006	luteolin	Prostaglandin G/H synthase 2	PTGS2
MOL000006	luteolin	Heat shock protein HSP 90	HSP90AA1
MOL000006	luteolin	Trypsin-1	PRSS1
MOL000006	luteolin	Nuclear receptor coactivator 2	NCOA2
MOL000006	luteolin	Dipeptidyl peptidase IV	DPP4
MOL000006	luteolin	Transcription factor p65	RELA
MOL000006	luteolin	Epidermal growth factor receptor	EGFR
MOL000006	luteolin	RAC-alpha serine/threonine-protein kinase	AKT1
MOL000006	luteolin	Vascular endothelial growth factor A	VEGFA
MOL000006	luteolin	G1/S-specific cyclin-D1	CCND1
MOL000006	luteolin	Bcl-2-like protein 1	BCL2L1
MOL000006	luteolin	Cyclin-dependent kinase inhibitor 1	CDKN1A
MOL000006	luteolin	Caspase-9	CASP9
MOL000006	luteolin	72 kDa type IV collagenase	MMP2
MOL000006	luteolin	Matrix metalloproteinase-9	MMP9
MOL000006	luteolin	Mitogen-activated protein kinase 1	MAPK1
MOL000006	luteolin	Interleukin-10	IL10
MOL000006	luteolin	Retinoblastoma-associated protein	RB1
MOL000006	luteolin	Cell division protein kinase 4	CDK4
MOL000006	luteolin	Tumor necrosis factor	CD40LG
MOL000006	luteolin	Transcription factor AP-1	JUN
MOL000006	luteolin	Interleukin-6	IL6
MOL000006	luteolin	Caspase-3	CASP3
MOL000006	luteolin	Cellular tumor antigen p53	TP53
MOL000006	luteolin	NF-kappa-B inhibitor alpha	NFKBIA
MOL000006	luteolin	Xanthine dehydrogenase/oxidase	XDH
MOL000006	luteolin	DNA topoisomerase 1	TOP1
MOL000006	luteolin	E3 ubiquitin-protein ligase Mdm2	MDM2
MOL000006	luteolin	Amyloid beta A4 protein	APP
MOL000006	luteolin	Interstitial collagenase	MMP1
MOL000006	luteolin	Proliferating cell nuclear antigen	PCNA
MOL000006	luteolin	Receptor tyrosine-protein kinase erbB-2	ERBB2
MOL000006	luteolin	Peroxisome proliferator-activated receptor gamma	PPARG
MOL000006	luteolin	Heme oxygenase 1	HMOX1
MOL000006	luteolin	Caspase-7	CASP7
MOL000006	luteolin	Intercellular adhesion molecule 1	ICAM1
MOL000006	luteolin	Induced myeloid leukemia cell differentiation protein Mcl-1	MCL1
MOL000006	luteolin	Baculoviral IAP repeat-containing protein 5	BIRC5
MOL000006	luteolin	Interleukin-2	IL2
MOL000006	luteolin	G2/mitotic-specific cyclin-B1	CCNB1
MOL000006	luteolin	Tyrosinase	TYR
MOL000006	luteolin	Interferon gamma	IFNG
MOL000006	luteolin	Interleukin-4	IL4
MOL000006	luteolin	DNA topoisomerase 2-alpha	TOP2A
MOL000006	luteolin	Glutathione S-transferase P	GSTP1
MOL000006	luteolin	Baculoviral IAP repeat-containing protein 4	XIAP
MOL000006	luteolin	Solute carrier family 2, facilitated glucose transporter member 4	SLC2A4
MOL000006	luteolin	Insulin receptor	INSR
MOL000006	luteolin	CD40 ligand	CD40LG
MOL000006	luteolin	Prostaglandin E synthase	PTGES
MOL000006	luteolin	Kinetochore protein Nuf2	NUF2
MOL000006	luteolin	Adenylate cyclase type 2	ADCY2
MOL000006	luteolin	Hepatocyte growth factor receptor	MET
MOL005030	gondoic acid	Prostaglandin G/H synthase 1	PTGS1
MOL005030	gondoic acid	Nuclear receptor coactivator 2	NCOA2
MOL006202	LAX	Prostaglandin G/H synthase 1	PTGS1
MOL006202	LAX	Prostaglandin G/H synthase 2	PTGS2
MOL002773	beta-carotene	RAC-alpha serine/threonine-protein kinase	AKT1
MOL002773	beta-carotene	Vascular endothelial growth factor A	VEGFA
MOL002773	beta-carotene	Apoptosis regulator Bcl-2	BCL2
MOL002773	beta-carotene	Caspase-9	CASP9
MOL002773	beta-carotene	72 kDa type IV collagenase	MMP2
MOL002773	beta-carotene	Transcription factor AP-1	JUN
MOL002773	beta-carotene	Caspase-3	CASP3
MOL002773	beta-carotene	Prostaglandin G/H synthase 2	PTGS2
MOL002773	beta-carotene	Caspase-8	CASP8
MOL002773	beta-carotene	Interstitial collagenase	MMP1
MOL002773	beta-carotene	Heme oxygenase 1	HMOX1
MOL002773	beta-carotene	Cytochrome P450 3A4	CYP3A4
MOL002773	beta-carotene	Cytochrome P450 1A2	CYP1A2
MOL002773	beta-carotene	Serum albumin	ALB
MOL002773	beta-carotene	Caveolin-1	CAV1
MOL002773	beta-carotene	Catenin beta-1	CTNNB1
MOL002773	beta-carotene	Myc proto-oncogene protein	MYC
MOL002773	beta-carotene	Caspase-7	CASP7
MOL002773	beta-carotene	Tissue factor	F3
MOL002773	beta-carotene	Gap junction alpha-1 protein	GJA1
MOL002773	beta-carotene	Stromelysin-2	MMP10
MOL006209	cyanin	Prostaglandin G/H synthase 2	PTGS2
MOL006209	cyanin	Heat shock protein HSP 90	HSP90AA1
MOL006210	eugenyl-β-D-glucopyranoside(cirtrusinc)	Estrogen receptor	ESR1
MOL006210	eugenyl-β-D-glucopyranoside(cirtrusinc)	Prostaglandin G/H synthase 2	PTGS2
MOL006210	eugenyl-β-D-glucopyranoside(cirtrusinc)	Heat shock protein HSP 90	HSP90AA1
MOL006210	eugenyl-β-D-glucopyranoside(cirtrusinc)	Beta-lactamase	LACTBL1
MOL000358	beta-sitosterol	Progesterone receptor	PGR
MOL000358	beta-sitosterol	Nuclear receptor coactivator 2	NCOA2
MOL000358	beta-sitosterol	Prostaglandin G/H synthase 1	PTGS1
MOL000358	beta-sitosterol	Prostaglandin G/H synthase 2	PTGS2
MOL000358	beta-sitosterol	Heat shock protein HSP 90	HSP90AA1
MOL000358	beta-sitosterol	Potassium voltage-gated channel subfamily H member 2	KCNH2
MOL000358	beta-sitosterol	Dopamine D1 receptor	DRD1
MOL000358	beta-sitosterol	Muscarinic acetylcholine receptor M3	CHRM3
MOL000358	beta-sitosterol	Muscarinic acetylcholine receptor M1	CHRM1
MOL000358	beta-sitosterol	Sodium channel protein type 5 subunit alpha	SCN5A
MOL000358	beta-sitosterol	Muscarinic acetylcholine receptor M4	CHRM4
MOL000358	beta-sitosterol	CGMP-inhibited 3',5'-cyclic phosphodiesterase A	PDE3A
MOL000358	beta-sitosterol	Progesterone receptor	PGR
MOL000358	beta-sitosterol	Nuclear receptor coactivator 2	NCOA2
MOL000358	beta-sitosterol	Prostaglandin G/H synthase 1	PTGS1
MOL000358	beta-sitosterol	Prostaglandin G/H synthase 2	PTGS2
MOL000358	beta-sitosterol	Heat shock protein HSP 90	HSP90AA1
MOL000358	beta-sitosterol	Potassium voltage-gated channel subfamily H member 2	KCNH2
MOL000358	beta-sitosterol	Dopamine D1 receptor	DRD1
MOL000358	beta-sitosterol	Muscarinic acetylcholine receptor M3	CHRM3
MOL000358	beta-sitosterol	Muscarinic acetylcholine receptor M1	CHRM1
MOL000358	beta-sitosterol	Sodium channel protein type 5 subunit alpha	SCN5A
MOL000358	beta-sitosterol	Muscarinic acetylcholine receptor M4	CHRM4
MOL000358	beta-sitosterol	CGMP-inhibited 3',5'-cyclic phosphodiesterase A	PDE3A
MOL000358	beta-sitosterol	Progesterone receptor	PGR
MOL000358	beta-sitosterol	Nuclear receptor coactivator 2	NCOA2
MOL000358	beta-sitosterol	Prostaglandin G/H synthase 1	PTGS1
MOL000358	beta-sitosterol	Prostaglandin G/H synthase 2	PTGS2
MOL000358	beta-sitosterol	Heat shock protein HSP 90	HSP90AA1
MOL000358	beta-sitosterol	Potassium voltage-gated channel subfamily H member 2	KCNH2
MOL000358	beta-sitosterol	Dopamine D1 receptor	DRD1
MOL000358	beta-sitosterol	Muscarinic acetylcholine receptor M3	CHRM3
MOL000358	beta-sitosterol	Muscarinic acetylcholine receptor M1	CHRM1
MOL000358	beta-sitosterol	Sodium channel protein type 5 subunit alpha	SCN5A
MOL000358	beta-sitosterol	Muscarinic acetylcholine receptor M4	CHRM4
MOL000358	beta-sitosterol	CGMP-inhibited 3',5'-cyclic phosphodiesterase A	PDE3A
MOL000492	(+)-catechin	Prostaglandin G/H synthase 1	PTGS1
MOL000492	(+)-catechin	Estrogen receptor	ESR1
MOL000492	(+)-catechin	Prostaglandin G/H synthase 2	PTGS2
MOL000492	(+)-catechin	Heat shock protein HSP 90	HSP90AA1
MOL000492	(+)-catechin	Beta-lactamase	LACTBL1
MOL000492	(+)-catechin	Nuclear receptor coactivator 2	NCOA2
MOL000492	(+)-catechin	Calmodulin	CALM2
MOL000492	(+)-catechin	Retinoic acid receptor RXR-alpha	RXRA
MOL000492	(+)-catechin	Catalase	CAT
MOL000492	(+)-catechin	Hyaluronan synthase 2	HAS2
MOL000953	CLR	Progesterone receptor	PGR
MOL000953	CLR	Mineralocorticoid receptor	NR3C2
MOL000953	CLR	Nuclear receptor coactivator 2	NCOA2
MOL001749	ZINC03860434	Sodium channel protein type 5 subunit alpha	SCN5A
MOL001749	ZINC03860434	Muscarinic acetylcholine receptor M3	CHRM3
MOL001749	ZINC03860434	Beta-2 adrenergic receptor	ADRB2
MOL001749	ZINC03860434	Muscarinic acetylcholine receptor M1	CHRM1
MOL001771	poriferast-5-en-3beta-ol	Progesterone receptor	PGR
MOL001771	poriferast-5-en-3beta-ol	Nuclear receptor coactivator 2	NCOA2
MOL007179	Linolenic acid ethyl ester	Prostaglandin G/H synthase 1	PTGS1
MOL007179	Linolenic acid ethyl ester	Prostaglandin G/H synthase 2	PTGS2
MOL007514	methyl icosa-11,14-dienoate	Nuclear receptor coactivator 2	NCOA2
