# Supplementary material for: The Role and Mechanism of Perilla frutescens in Cancer Treatment
Source: Molecules. 2023 Aug 4;28(15):5883. doi: 10.3390/molecules28155883 (PMC10421205; doi:10.3390/molecules28155883)
Supplement: Supplementary file 1 [file molecules-28-05883-s001.zip › Supplementary File S3.xlsx]

## Sheet: Sheet1
KEGG and GO enrichment analysis results.
Category	Term	Count	%	PValue	Genes	List Total	Pop Hits	Pop Total	Fold Enrichment	Bonferroni	Benjamini	FDR
GOTERM_BP_DIRECT	GO:0043066~negative regulation of apoptotic process	25	30.8642	3.27518e-19	GSTP1, XIAP, RELA, EGFR, MYC, CASP3, ERBB2, AKT1, MCL1, IL10, MMP9, IL2, VEGFA, IL4, IL6, CD40LG, CAT, ALB, PDE3A, BCL2, MDM2, BIRC5, CTNNB1, TP53, BCL2L1	80	522	19414	11.6224	6.46521e-16	6.46521e-16	5.87895e-16
GOTERM_BP_DIRECT	GO:0009410~response to xenobiotic stimulus	18	22.2222	1.9587e-16	IL10, JUN, HSP90AA1, MMP2, PTGS2, CCND1, CDK4, MYC, CASP3, CAT, PDE3A, BCL2, HMOX1, CTNNB1, PPARG, TOP1, DRD1, TP53	80	253	19414	17.2654	4.38316e-13	1.93324e-13	1.75794e-13
GOTERM_BP_DIRECT	GO:0043065~positive regulation of apoptotic process	18	22.2222	1.44808e-14	TOP2A, APP, JUN, MMP2, PTGS2, MMP9, CASP9, CASP7, IL6, CASP8, CASP3, BCL2, HMOX1, CTNNB1, PPARG, TP53, MCL1, BCL2L1	80	327	19414	13.3583	2.84905e-11	9.52834e-12	8.66432e-12
GOTERM_BP_DIRECT	GO:0010628~positive regulation of gene expression	19	23.4568	1.76246e-12	APP, CAV1, F3, RELA, VEGFA, IL4, AR, GJA1, IL6, IFNG, MYC, ERBB2, AKT1, MAPK1, CTNNB1, PGR, PPARG, DRD1, TP53	80	512	19414	9.00552	3.47913e-09	8.69773e-10	7.90903e-10
GOTERM_BP_DIRECT	GO:0008284~positive regulation of cell proliferation	19	23.4568	4.42156e-12	INSR, EGFR, IL2, RELA, VEGFA, DPP4, IL4, AR, IL6, IFNG, CDK4, MYC, ERBB2, MDM2, BCL2, BIRC5, AKT1, HAS2, BCL2L1	80	541	19414	8.52278	8.72819e-09	1.74563e-09	1.58734e-09
GOTERM_BP_DIRECT	GO:0032355~response to estradiol	10	12.3457	1.14636e-10	CASP9, PCNA, CASP8, CCND1, MYC, CASP3, CAT, CTNNB1, PTGS2, ESR1	80	91	19414	26.6676	2.26292e-07	3.77153e-08	3.42953e-08
GOTERM_BP_DIRECT	GO:0045944~positive regulation of transcription from RNA polymerase II promoter	24	29.6296	3.13202e-10	IL10, RB1, TOP2A, NCOA2, APP, JUN, ADRB2, ESR1, EGFR, IL2, RELA, VEGFA, IL4, NFKBIA, AR, IL6, RXRA, MYC, AKT1, CTNNB1, PGR, PPARG, MET, TP53	80	1222	19414	4.76612	6.1826e-07	8.83229e-08	8.03139e-08
GOTERM_BP_DIRECT	GO:0051402~neuron apoptotic process	9	11.1111	9.74362e-10	RB1, CASP9, APP, CASP7, CASP3, BCL2, XIAP, TP53, BCL2L1	80	78	19414	28.001	1.92339e-06	2.20935e-07	2.00901e-07
GOTERM_BP_DIRECT	GO:0001934~positive regulation of protein phosphorylation	12	14.8148	1.0073e-09	APP, CDKN1A, HSP90AA1, IFNG, CCND1, INSR, ERBB2, BIRC5, AKT1, MMP9, EGFR, VEGFA	80	213	19414	13.6718	1.98842e-06	2.20935e-07	2.00901e-07
GOTERM_BP_DIRECT	GO:1902895~positive regulation of pri-miRNA transcription from RNA polymerase II promoter	8	9.87654	1.86759e-09	IL10, AR, JUN, MYC, PPARG, TP53, RELA, EGFR	80	53	19414	36.6302	3.68662e-06	3.68663e-07	3.35233e-07
GOTERM_BP_DIRECT	GO:0033138~positive regulation of peptidyl-serine phosphorylation	9	11.1111	3.69559e-09	APP, IL6, HSP90AA1, CAV1, BCL2, AKT1, PTGS2, EGFR, VEGFA	80	92	19414	23.7399	7.29506e-06	6.6319e-07	6.03052e-07
GOTERM_BP_DIRECT	GO:0010629~negative regulation of gene expression	13	16.0494	4.22177e-09	RB1, APP, CDKN1A, ESR1, VEGFA, GJA1, IFNG, MYC, AKT1, CTNNB1, PGR, PPARG, XDH	80	309	19414	10.2096	8.33374e-06	6.94482e-07	6.31507e-07
GOTERM_BP_DIRECT	GO:0071276~cellular response to cadmium ion	7	8.64198	7.8684e-09	JUN, CYP1A2, HMOX1, MAPK1, AKT1, MMP9, EGFR	80	37	19414	45.9115	1.55321e-05	1.19479e-06	1.08645e-06
GOTERM_BP_DIRECT	GO:0006915~apoptotic process	16	19.7531	2.31325e-08	APP, JUN, MMP9, CASP9, NFKBIA, CASP7, CASP8, IFNG, CASP3, MDM2, BCL2, BIRC5, MAPK1, TP53, MCL1, BCL2L1	80	616	19414	6.30325	4.56626e-05	3.26169e-06	2.96592e-06
GOTERM_BP_DIRECT	GO:0045429~positive regulation of nitric oxide biosynthetic process	7	8.64198	3.07953e-08	APP, HSP90AA1, IFNG, INSR, AKT1, PTGS2, ESR1	80	46	19414	36.9288	6.07881e-05	4.05266e-06	3.68517e-06
GOTERM_BP_DIRECT	GO:0000122~negative regulation of transcription from RNA polymerase II promoter	19	23.4568	6.50657e-08	RB1, NCOA2, APP, JUN, PCNA, CAV1, ESR1, RELA, VEGFA, IL4, AR, RXRA, IFNG, CCND1, MYC, MDM2, CTNNB1, PPARG, TP53	80	988	19414	4.66683	0.000128431	8.02748e-06	7.29956e-06
GOTERM_BP_DIRECT	GO:0071456~cellular response to hypoxia	9	11.1111	7.21453e-08	MYC, MDM2, BCL2, HMOX1, PPARG, SLC2A4, PTGS2, TP53, VEGFA	80	134	19414	16.2991	0.000142405	8.37735e-06	7.6177e-06
GOTERM_BP_DIRECT	GO:0048146~positive regulation of fibroblast proliferation	7	8.64198	9.25821e-08	CDKN1A, CCNB1, JUN, CDK4, MYC, ESR1, EGFR	80	55	19414	30.8859	0.00018274	1.01532e-05	9.23249e-06
GOTERM_BP_DIRECT	GO:0043627~response to estrogen	7	8.64198	1.42052e-07	HSP90AA1, CCND1, MMP2, CAV1, HMOX1, PPARG, ESR1	80	59	19414	28.7919	0.000280371	1.47585e-05	1.34202e-05
GOTERM_BP_DIRECT	GO:0045893~positive regulation of transcription, DNA-templated	16	19.7531	1.90173e-07	IL10, KCNH2, JUN, INSR, ESR1, EGFR, RELA, IL4, AR, IL6, RXRA, MYC, AKT1, CTNNB1, PPARG, TP53	80	724	19414	5.36298	0.000375332	1.87701e-05	1.70681e-05
GOTERM_BP_DIRECT	GO:0046677~response to antibiotic	6	7.40741	2.13023e-07	CASP9, HSP90AA1, CASP8, CASP3, MDM2, TP53	80	33	19414	44.1227	0.00042042	1.9114e-05	1.73808e-05
GOTERM_BP_DIRECT	GO:0097421~liver regeneration	6	7.40741	2.13023e-07	IL10, IL6, PCNA, CCND1, MYC, HMOX1	80	33	19414	44.1227	0.00042042	1.9114e-05	1.73808e-05
GOTERM_BP_DIRECT	GO:0006974~cellular response to DNA damage stimulus	11	13.5802	2.93081e-07	TOP2A, CASP9, CDKN1A, CCND1, MYC, CASP3, BCL2, MAPK1, XIAP, TP53, MCL1	80	292	19414	9.14187	0.000578374	2.5154e-05	2.2873e-05
GOTERM_BP_DIRECT	GO:0042981~regulation of apoptotic process	10	12.3457	6.24666e-07	CASP9, HSP90AA1, CASP8, XIAP, BIRC5, AKT1, ESR1, TP53, BCL2L1, MCL1	80	243	19414	9.98663	0.00123233	5.13787e-05	4.67198e-05
GOTERM_BP_DIRECT	GO:0030335~positive regulation of cell migration	10	12.3457	1.16888e-06	IL4, MMP2, CAV1, INSR, HAS2, DRD1, F3, MMP9, EGFR, VEGFA	80	262	19414	9.2624	0.00230471	9.22946e-05	8.39254e-05
GOTERM_BP_DIRECT	GO:0034614~cellular response to reactive oxygen species	6	7.40741	1.80174e-06	JUN, MMP2, MAPK1, AKT1, MMP9, EGFR	80	50	19414	29.121	0.00355031	0.000136793	0.000124389
GOTERM_BP_DIRECT	GO:0007507~heart development	9	11.1111	2.37736e-06	CDKN1A, CASP7, GJA1, PCNA, CASP8, CASP3, MMP2, ERBB2, PPARG	80	212	19414	10.3022	0.00468191	0.000173811	0.00015805
GOTERM_BP_DIRECT	GO:0043524~negative regulation of neuron apoptotic process	8	9.87654	3.0973e-06	IL10, JUN, CCND1, BCL2, HMOX1, CTNNB1, BIRC5, BCL2L1	80	154	19414	12.6065	0.00609544	0.00021836	0.000198559
GOTERM_BP_DIRECT	GO:0032869~cellular response to insulin stimulus	7	8.64198	3.48961e-06	RB1, CDK4, MYC, INSR, AKT1, PPARG, SLC2A4	80	101	19414	16.8191	0.00686484	0.000237534	0.000215995
GOTERM_BP_DIRECT	GO:0048661~positive regulation of smooth muscle cell proliferation	6	7.40741	3.79879e-06	IL6, MYC, MMP2, HMOX1, AKT1, PTGS2	80	58	19414	25.1043	0.00747078	0.000249961	0.000227294
GOTERM_BP_DIRECT	GO:0010507~negative regulation of autophagy	6	7.40741	4.13738e-06	IL10, BCL2, AKT1, MET, BCL2L1, MCL1	80	59	19414	24.6788	0.00813394	0.000263458	0.000239568
GOTERM_BP_DIRECT	GO:0043410~positive regulation of MAPK cascade	8	9.87654	4.33181e-06	APP, AR, IL6, INSR, ERBB2, CTNNB1, ADRB2, VEGFA	80	162	19414	11.984	0.00851456	0.000267219	0.000242987
GOTERM_BP_DIRECT	GO:2001243~negative regulation of intrinsic apoptotic signaling pathway	5	6.17284	4.82711e-06	BCL2, AKT1, MMP9, BCL2L1, MCL1	80	28	19414	43.3348	0.00948348	0.000288749	0.000262565
GOTERM_BP_DIRECT	GO:0044346~fibroblast apoptotic process	4	4.93827	7.62394e-06	CASP9, CASP7, MYC, CASP3	80	10	19414	97.07	0.014937	0.000442637	0.000402499
GOTERM_BP_DIRECT	GO:0051091~positive regulation of sequence-specific DNA binding transcription factor activity	7	8.64198	8.58972e-06	IL10, APP, IL6, CTNNB1, AKT1, PPARG, ESR1	80	118	19414	14.396	0.0168132	0.00048446	0.00044053
GOTERM_BP_DIRECT	GO:0097192~extrinsic apoptotic signaling pathway in absence of ligand	5	6.17284	1.20802e-05	IL4, BCL2, IL2, BCL2L1, MCL1	80	35	19414	34.6679	0.0235643	0.000662396	0.000602331
GOTERM_BP_DIRECT	GO:0007165~signal transduction	18	22.2222	1.25367e-05	IL10, CHRM3, CHRM1, CHRM4, ESR1, EGFR, NR3C2, AR, GJA1, CDK4, ERBB2, PDE3A, AKT1, MAPK1, PGR, PPARG, MET, PTGES	80	1283	19414	3.40464	0.0244439	0.000668849	0.000608199
GOTERM_BP_DIRECT	GO:0051897~positive regulation of protein kinase B signaling	7	8.64198	1.43119e-05	APP, HSP90AA1, INSR, F3, MET, EGFR, VEGFA	80	129	19414	13.1684	0.0278565	0.000743465	0.000676049
GOTERM_BP_DIRECT	GO:0030518~intracellular steroid hormone receptor signaling pathway	4	4.93827	1.8011e-05	AR, PGR, ESR1, NR3C2	80	13	19414	74.6692	0.0349294	0.000911633	0.000828968
GOTERM_BP_DIRECT	GO:0035094~response to nicotine	5	6.17284	2.0762e-05	CASP3, MMP2, BCL2, HMOX1, MAPK1	80	40	19414	30.3344	0.0401561	0.0010246	0.000931694
GOTERM_BP_DIRECT	GO:0008203~cholesterol metabolic process	6	7.40741	2.22358e-05	IL4, APP, RXRA, CYP1A2, CAT, CYP3A4	80	83	19414	17.5428	0.0429445	0.00107057	0.000973493
GOTERM_BP_DIRECT	GO:0001541~ovarian follicle development	5	6.17284	2.29356e-05	MYC, MMP2, BCL2, BCL2L1, VEGFA	80	41	19414	29.5945	0.0442658	0.00107797	0.000980225
GOTERM_BP_DIRECT	GO:0001701~in utero embryonic development	8	9.87654	2.65257e-05	AR, GJA1, CCNB1, MYC, CTNNB1, TP53, BCL2L1, VEGFA	80	214	19414	9.07196	0.0510151	0.00121771	0.00110729
GOTERM_BP_DIRECT	GO:0042542~response to hydrogen peroxide	5	6.17284	2.77779e-05	CASP3, MMP2, CAT, BCL2, HMOX1	80	43	19414	28.218	0.0533581	0.00124622	0.00113321
GOTERM_BP_DIRECT	GO:0022617~extracellular matrix disassembly	5	6.17284	3.63924e-05	PRSS1, MMP1, MMP2, MMP9, MMP10	80	46	19414	26.3777	0.0693201	0.00159641	0.00145165
GOTERM_BP_DIRECT	GO:0070141~response to UV-A	3	3.7037	4.89199e-05	CCND1, AKT1, EGFR	80	3	19414	242.675	0.0920538	0.00204004	0.00185505
GOTERM_BP_DIRECT	GO:0034349~glial cell apoptotic process	3	3.7037	4.89199e-05	RB1, CASP9, CASP3	80	3	19414	242.675	0.0920538	0.00204004	0.00185505
GOTERM_BP_DIRECT	GO:0001666~response to hypoxia	7	8.64198	4.9969e-05	DPP4, CASP3, MMP2, CAV1, CAT, HMOX1, VEGFA	80	161	19414	10.5511	0.0939323	0.00204004	0.00185505
GOTERM_BP_DIRECT	GO:0060749~mammary gland alveolus development	4	4.93827	5.06393e-05	AR, CCND1, ESR1, VEGFA	80	18	19414	53.9278	0.0951305	0.00204004	0.00185505
GOTERM_BP_DIRECT	GO:0006508~proteolysis	10	12.3457	5.33543e-05	DPP4, CASP7, PRSS1, CASP8, MMP1, CASP3, MMP2, F3, MMP9, MMP10	80	422	19414	5.75059	0.0999673	0.00210643	0.00191542
GOTERM_BP_DIRECT	GO:0008630~intrinsic apoptotic signaling pathway in response to DNA damage	5	6.17284	5.48782e-05	CASP9, BCL2, HMOX1, BCL2L1, MCL1	80	51	19414	23.7917	0.102671	0.00212411	0.0019315
GOTERM_BP_DIRECT	GO:2000811~negative regulation of anoikis	4	4.93827	5.9958e-05	CAV1, BCL2, BCL2L1, MCL1	80	19	19414	51.0895	0.111624	0.00223315	0.00203065
GOTERM_BP_DIRECT	GO:1904019~epithelial cell apoptotic process	4	4.93827	5.9958e-05	CASP9, CASP3, BCL2, HMOX1	80	19	19414	51.0895	0.111624	0.00223315	0.00203065
GOTERM_BP_DIRECT	GO:0006468~protein phosphorylation	11	13.5802	6.17107e-05	APP, CCNB1, CCND1, CDK4, INSR, ERBB2, MAPK1, BIRC5, AKT1, DRD1, MET	80	536	19414	4.98027	0.114693	0.00225587	0.00205131
GOTERM_BP_DIRECT	GO:1904707~positive regulation of vascular smooth muscle cell proliferation	5	6.17284	6.39093e-05	IL10, GJA1, JUN, MMP2, MMP9	80	53	19414	22.8939	0.118527	0.00229376	0.00208577
GOTERM_BP_DIRECT	GO:0042127~regulation of cell proliferation	7	8.64198	6.98517e-05	NFKBIA, JUN, CDK4, ERBB2, XIAP, EGFR, PTGS1	80	171	19414	9.93406	0.128807	0.00246227	0.002239
GOTERM_BP_DIRECT	GO:0045471~response to ethanol	6	7.40741	7.5455e-05	CASP8, CCND1, MYC, CAT, SLC2A4, IL2	80	107	19414	13.6079	0.138391	0.00261313	0.00237617
GOTERM_BP_DIRECT	GO:0043154~negative regulation of cysteine-type endopeptidase activity involved in apoptotic process	5	6.17284	7.94235e-05	XIAP, BIRC5, AKT1, PTGS2, VEGFA	80	56	19414	21.6674	0.145115	0.00270314	0.00245802
GOTERM_BP_DIRECT	GO:0008584~male gonad development	6	7.40741	8.23983e-05	AR, GJA1, INSR, BCL2, ESR1, BCL2L1	80	109	19414	13.3583	0.150121	0.00275567	0.00250579
GOTERM_BP_DIRECT	GO:0043525~positive regulation of neuron apoptotic process	5	6.17284	8.51549e-05	CASP9, APP, CASP3, CTNNB1, TP53	80	57	19414	21.2873	0.154733	0.00275567	0.00250579
GOTERM_BP_DIRECT	GO:0051384~response to glucocorticoid	5	6.17284	8.51549e-05	IL10, IL6, CASP3, BCL2, PTGS2	80	57	19414	21.2873	0.154733	0.00275567	0.00250579
GOTERM_BP_DIRECT	GO:0034644~cellular response to UV	5	6.17284	9.11813e-05	CASP9, PCNA, MYC, PTGS2, TP53	80	58	19414	20.9203	0.16473	0.0029031	0.00263985
GOTERM_BP_DIRECT	GO:0097194~execution phase of apoptosis	4	4.93827	9.44546e-05	CASP7, CASP8, CASP3, AKT1	80	22	19414	44.1227	0.17011	0.00295958	0.00269121
GOTERM_BP_DIRECT	GO:0008285~negative regulation of cell proliferation	10	12.3457	9.81422e-05	IL10, APP, AR, IL6, CDKN1A, JUN, CTNNB1, PTGS2, TP53, PTGES	80	457	19414	5.31018	0.17613	0.00302707	0.00275258
GOTERM_BP_DIRECT	GO:0051726~regulation of cell cycle	8	9.87654	0.000107228	RB1, CDKN1A, JUN, CDK4, MDM2, XIAP, BIRC5, TP53	80	267	19414	7.27116	0.190776	0.0032393	0.00294556
GOTERM_BP_DIRECT	GO:0001836~release of cytochrome c from mitochondria	4	4.93827	0.000108305	BCL2, TP53, BCL2L1, MCL1	80	23	19414	42.2043	0.192494	0.0032393	0.00294556
GOTERM_BP_DIRECT	GO:0045821~positive regulation of glycolytic process	4	4.93827	0.000123415	APP, IFNG, MYC, INSR	80	24	19414	40.4458	0.216227	0.00362184	0.00329341
GOTERM_BP_DIRECT	GO:0008283~cell proliferation	7	8.64198	0.000124764	JUN, MYC, BCL2, AKT1, TYR, PTGES, BCL2L1	80	190	19414	8.94066	0.218313	0.00362184	0.00329341
GOTERM_BP_DIRECT	GO:0043401~steroid hormone mediated signaling pathway	4	4.93827	0.000139833	RXRA, PDE3A, MAPK1, NR3C2	80	25	19414	38.828	0.241225	0.00390093	0.0035472
GOTERM_BP_DIRECT	GO:1902894~negative regulation of pri-miRNA transcription from RNA polymerase II promoter	4	4.93827	0.000139833	APP, PPARG, ESR1, RELA	80	25	19414	38.828	0.241225	0.00390093	0.0035472
GOTERM_BP_DIRECT	GO:0006979~response to oxidative stress	6	7.40741	0.000140307	APP, HMOX1, AKT1, PTGS2, TP53, PTGS1	80	122	19414	11.9348	0.241934	0.00390093	0.0035472
GOTERM_BP_DIRECT	GO:0007611~learning or memory	5	6.17284	0.000151122	APP, CASP3, MAPK1, SLC2A4, EGFR	80	66	19414	18.3845	0.25795	0.00408652	0.00371596
GOTERM_BP_DIRECT	GO:0000082~G1/S transition of mitotic cell cycle	5	6.17284	0.000151122	CDKN1A, CCND1, CDK4, MYC, BCL2	80	66	19414	18.3845	0.25795	0.00408652	0.00371596
GOTERM_BP_DIRECT	GO:0071466~cellular response to xenobiotic stimulus	5	6.17284	0.000160224	RB1, KCNH2, PCNA, MYC, TP53	80	67	19414	18.1101	0.271164	0.00427407	0.0038865
GOTERM_BP_DIRECT	GO:0030308~negative regulation of cell growth	6	7.40741	0.000163229	RB1, CDKN1A, GJA1, BCL2, PPARG, TP53	80	126	19414	11.556	0.275476	0.00429618	0.00390661
GOTERM_BP_DIRECT	GO:0010875~positive regulation of cholesterol efflux	4	4.93827	0.000176792	NFKBIA, RXRA, CAV1, PPARG	80	27	19414	35.9519	0.29462	0.00459195	0.00417556
GOTERM_BP_DIRECT	GO:0010971~positive regulation of G2/M transition of mitotic cell cycle	4	4.93827	0.000197428	APP, CCNB1, CCND1, CDK4	80	28	19414	34.6679	0.322782	0.00506134	0.00460238
GOTERM_BP_DIRECT	GO:0097190~apoptotic signaling pathway	5	6.17284	0.000200623	CASP8, CASP3, CAV1, PDE3A, CTNNB1	80	71	19414	17.0898	0.327041	0.00507731	0.00461691
GOTERM_BP_DIRECT	GO:0050679~positive regulation of epithelial cell proliferation	5	6.17284	0.000211772	MYC, ERBB2, SCN5A, EGFR, VEGFA	80	72	19414	16.8524	0.341692	0.00529162	0.00481178
GOTERM_BP_DIRECT	GO:0001774~microglial cell activation	4	4.93827	0.000219564	IL4, APP, JUN, IFNG	80	29	19414	33.4724	0.351743	0.00541775	0.00492647
GOTERM_BP_DIRECT	GO:0098869~cellular oxidant detoxification	5	6.17284	0.000235398	GSTP1, ALB, PTGS2, PTGES, PTGS1	80	74	19414	16.397	0.371696	0.00564905	0.0051368
GOTERM_BP_DIRECT	GO:0071356~cellular response to tumor necrosis factor	6	7.40741	0.000241144	NFKBIA, MAPK1, HAS2, AKT1, SLC2A4, RELA	80	137	19414	10.6281	0.378783	0.00564905	0.0051368
GOTERM_BP_DIRECT	GO:0032025~response to cobalt ion	3	3.7037	0.000242665	CASP9, CASP8, CASP3	80	6	19414	121.337	0.380647	0.00564905	0.0051368
GOTERM_BP_DIRECT	GO:0030225~macrophage differentiation	4	4.93827	0.000243247	CASP8, IFNG, MMP9, VEGFA	80	30	19414	32.3567	0.381357	0.00564905	0.0051368
GOTERM_BP_DIRECT	GO:0071480~cellular response to gamma radiation	4	4.93827	0.000243247	CDKN1A, MDM2, TP53, BCL2L1	80	30	19414	32.3567	0.381357	0.00564905	0.0051368
GOTERM_BP_DIRECT	GO:0001938~positive regulation of endothelial cell proliferation	5	6.17284	0.000247897	IL10, JUN, AKT1, F3, VEGFA	80	75	19414	16.1783	0.387011	0.00569009	0.00517412
GOTERM_BP_DIRECT	GO:0030163~protein catabolic process	5	6.17284	0.000260865	CASP7, CASP3, MMP2, AKT1, RELA	80	76	19414	15.9655	0.402508	0.00591893	0.00538221
GOTERM_BP_DIRECT	GO:0043406~positive regulation of MAP kinase activity	5	6.17284	0.000274314	APP, INSR, ERBB2, EGFR, VEGFA	80	77	19414	15.7581	0.418166	0.00615336	0.00559538
GOTERM_BP_DIRECT	GO:0043388~positive regulation of DNA binding	4	4.93827	0.000324027	MYC, PPARG, CALM2, MMP9	80	33	19414	29.4152	0.472566	0.00702889	0.00639152
GOTERM_BP_DIRECT	GO:0045931~positive regulation of mitotic cell cycle	4	4.93827	0.000324027	APP, CCNB1, MDM2, BIRC5	80	33	19414	29.4152	0.472566	0.00702889	0.00639152
GOTERM_BP_DIRECT	GO:0048147~negative regulation of fibroblast proliferation	4	4.93827	0.000324027	MYC, GSTP1, CAV1, TP53	80	33	19414	29.4152	0.472566	0.00702889	0.00639152
GOTERM_BP_DIRECT	GO:0006919~activation of cysteine-type endopeptidase activity involved in apoptotic process	5	6.17284	0.000333123	CASP9, CASP8, PPARG, F3, XDH	80	81	19414	14.9799	0.481956	0.00714767	0.00649953
GOTERM_BP_DIRECT	GO:0007166~cell surface receptor signaling pathway	8	9.87654	0.000343833	CD40LG, IFNG, CHRM4, ERBB2, MAPK1, ADRB2, MET, EGFR	80	323	19414	6.01053	0.492796	0.00729813	0.00663634
GOTERM_BP_DIRECT	GO:0051973~positive regulation of telomerase activity	4	4.93827	0.000354345	HSP90AA1, MYC, MAPK1, CTNNB1	80	34	19414	28.55	0.503217	0.00744126	0.00676649
GOTERM_BP_DIRECT	GO:0051604~protein maturation	4	4.93827	0.000386433	CASP9, CASP7, CASP8, CASP3	80	35	19414	27.7343	0.533719	0.00802967	0.00730155
GOTERM_BP_DIRECT	GO:0097193~intrinsic apoptotic signaling pathway	4	4.93827	0.000420331	CASP9, CDKN1A, CASP3, TP53	80	36	19414	26.9639	0.563911	0.00864307	0.00785932
GOTERM_BP_DIRECT	GO:0002674~negative regulation of acute inflammatory response	3	3.7037	0.000450586	IL4, GSTP1, PPARG	80	8	19414	91.0031	0.589203	0.00891395	0.00810564
GOTERM_BP_DIRECT	GO:0007197~adenylate cyclase-inhibiting G-protein coupled acetylcholine receptor signaling pathway	3	3.7037	0.000450586	CHRM3, CHRM1, CHRM4	80	8	19414	91.0031	0.589203	0.00891395	0.00810564
GOTERM_BP_DIRECT	GO:2001240~negative regulation of extrinsic apoptotic signaling pathway in absence of ligand	4	4.93827	0.000456083	BCL2, AKT1, BCL2L1, MCL1	80	37	19414	26.2351	0.593639	0.00891395	0.00810564
GOTERM_BP_DIRECT	GO:0045765~regulation of angiogenesis	4	4.93827	0.000456083	IL6, ERBB2, HMOX1, CTNNB1	80	37	19414	26.2351	0.593639	0.00891395	0.00810564
GOTERM_BP_DIRECT	GO:2001237~negative regulation of extrinsic apoptotic signaling pathway	4	4.93827	0.000456083	IL4, AR, GSTP1, RELA	80	37	19414	26.2351	0.593639	0.00891395	0.00810564
GOTERM_BP_DIRECT	GO:0042327~positive regulation of phosphorylation	4	4.93827	0.00049373	APP, AR, EGFR, VEGFA	80	38	19414	25.5447	0.622756	0.00955513	0.00868868
GOTERM_BP_DIRECT	GO:0030307~positive regulation of cell growth	5	6.17284	0.000540867	ERBB2, BCL2, AKT1, EGFR, IL2	80	92	19414	13.1889	0.656291	0.0103657	0.00942578
GOTERM_BP_DIRECT	GO:0051092~positive regulation of NF-kappaB transcription factor activity	6	7.40741	0.000566476	APP, AR, CD40LG, CAV1, CAT, RELA	80	165	19414	8.82455	0.673244	0.0105608	0.00960317
GOTERM_BP_DIRECT	GO:0071392~cellular response to estradiol stimulus	4	4.93827	0.00057487	IL10, MMP2, ESR1, EGFR	80	40	19414	24.2675	0.678617	0.0105608	0.00960317
GOTERM_BP_DIRECT	GO:0031295~T cell costimulation	4	4.93827	0.00057487	DPP4, CD40LG, CAV1, AKT1	80	40	19414	24.2675	0.678617	0.0105608	0.00960317
GOTERM_BP_DIRECT	GO:0035357~peroxisome proliferator activated receptor signaling pathway	3	3.7037	0.000577795	NCOA2, RXRA, PPARG	80	9	19414	80.8917	0.680468	0.0105608	0.00960317
GOTERM_BP_DIRECT	GO:0010888~negative regulation of lipid storage	3	3.7037	0.000577795	NFKBIA, IL6, PPARG	80	9	19414	80.8917	0.680468	0.0105608	0.00960317
GOTERM_BP_DIRECT	GO:0001525~angiogenesis	7	8.64198	0.00060409	JUN, CASP8, MMP2, CAV1, HMOX1, PTGS2, VEGFA	80	255	19414	6.66167	0.696639	0.0109401	0.00994808
GOTERM_BP_DIRECT	GO:0007595~lactation	4	4.93827	0.000618444	CCND1, CAV1, XDH, VEGFA	80	41	19414	23.6756	0.70512	0.0109983	0.010001
GOTERM_BP_DIRECT	GO:0030574~collagen catabolic process	4	4.93827	0.000618444	MMP1, MMP2, MMP9, MMP10	80	41	19414	23.6756	0.70512	0.0109983	0.010001
GOTERM_BP_DIRECT	GO:0045892~negative regulation of transcription, DNA-templated	10	12.3457	0.000629439	RB1, IL4, JUN, IFNG, MDM2, CTNNB1, BIRC5, PPARG, TP53, RELA	80	588	19414	4.12713	0.711455	0.0110939	0.0100879
GOTERM_BP_DIRECT	GO:0009409~response to cold	4	4.93827	0.000711795	HSP90AA1, CASP8, PPARG, ADRB2	80	43	19414	22.5744	0.754776	0.0124344	0.0113068
GOTERM_BP_DIRECT	GO:0010468~regulation of gene expression	7	8.64198	0.000738574	IL10, APP, CDK4, MYC, CYP1A2, MDM2, BCL2	80	265	19414	6.41028	0.767411	0.012789	0.0116293
GOTERM_BP_DIRECT	GO:0071364~cellular response to epidermal growth factor stimulus	4	4.93827	0.000761648	MYC, ERBB2, AKT1, EGFR	80	44	19414	22.0614	0.777775	0.0130739	0.0118883
GOTERM_BP_DIRECT	GO:0009411~response to UV	4	4.93827	0.000813671	CASP7, CASP3, CAT, TYR	80	45	19414	21.5711	0.79948	0.0136118	0.0123775
GOTERM_BP_DIRECT	GO:0032722~positive regulation of chemokine production	4	4.93827	0.000813671	APP, IL6, IFNG, HMOX1	80	45	19414	21.5711	0.79948	0.0136118	0.0123775
GOTERM_BP_DIRECT	GO:1904706~negative regulation of vascular smooth muscle cell proliferation	4	4.93827	0.000813671	IL10, CDKN1A, HMOX1, PPARG	80	45	19414	21.5711	0.79948	0.0136118	0.0123775
GOTERM_BP_DIRECT	GO:0050727~regulation of inflammatory response	5	6.17284	0.000827414	XIAP, PTGS2, ESR1, RELA, PTGES	80	103	19414	11.7803	0.804851	0.0137253	0.0124807
GOTERM_BP_DIRECT	GO:1904646~cellular response to beta-amyloid	4	4.93827	0.0008679	APP, GJA1, ADRB2, ICAM1	80	46	19414	21.1022	0.819852	0.014159	0.012875
GOTERM_BP_DIRECT	GO:0030890~positive regulation of B cell proliferation	4	4.93827	0.0008679	IL4, CDKN1A, BCL2, IL2	80	46	19414	21.1022	0.819852	0.014159	0.012875
GOTERM_BP_DIRECT	GO:0071492~cellular response to UV-A	3	3.7037	0.00087809	MMP1, MMP2, MMP9	80	11	19414	66.1841	0.823443	0.0142078	0.0129194
GOTERM_BP_DIRECT	GO:0006606~protein import into nucleus	5	6.17284	0.000889119	NFKBIA, CDKN1A, AKT1, DRD1, TP53	80	105	19414	11.556	0.827249	0.0142693	0.0129754
GOTERM_BP_DIRECT	GO:0014823~response to activity	4	4.93827	0.000924371	IL10, IL6, MMP2, CAT	80	47	19414	20.6532	0.838871	0.0145977	0.013274
GOTERM_BP_DIRECT	GO:0048538~thymus development	4	4.93827	0.000924371	BCL2, MAPK1, CTNNB1, TYR	80	47	19414	20.6532	0.838871	0.0145977	0.013274
GOTERM_BP_DIRECT	GO:0050673~epithelial cell proliferation	4	4.93827	0.000983121	RB1, AR, EGFR, BCL2L1	80	48	19414	20.2229	0.856531	0.0152809	0.0138953
GOTERM_BP_DIRECT	GO:0034097~response to cytokine	4	4.93827	0.000983121	BCL2, RELA, BCL2L1, MCL1	80	48	19414	20.2229	0.856531	0.0152809	0.0138953
GOTERM_BP_DIRECT	GO:1903800~positive regulation of production of miRNAs involved in gene silencing by miRNA	3	3.7037	0.00105093	IL6, TP53, EGFR	80	12	19414	60.6687	0.874522	0.0162073	0.0147376
GOTERM_BP_DIRECT	GO:0071222~cellular response to lipopolysaccharide	6	7.40741	0.00106862	IL10, IL6, CASP7, CDK4, GSTP1, RELA	80	190	19414	7.66342	0.878832	0.0163523	0.0148695
GOTERM_BP_DIRECT	GO:0042593~glucose homeostasis	5	6.17284	0.00141493	IL6, INSR, AKT1, PPARG, SLC2A4	80	119	19414	10.1964	0.938888	0.0213931	0.0194532
GOTERM_BP_DIRECT	GO:0071498~cellular response to fluid shear stress	3	3.7037	0.00144138	MMP2, HAS2, PTGS2	80	14	19414	52.0018	0.942001	0.0213931	0.0194532
GOTERM_BP_DIRECT	GO:0080135~regulation of cellular response to stress	3	3.7037	0.00144138	BCL2, BCL2L1, MCL1	80	14	19414	52.0018	0.942001	0.0213931	0.0194532
GOTERM_BP_DIRECT	GO:0051146~striated muscle cell differentiation	3	3.7037	0.00144138	RB1, CASP3, AKT1	80	14	19414	52.0018	0.942001	0.0213931	0.0194532
GOTERM_BP_DIRECT	GO:0045348~positive regulation of MHC class II biosynthetic process	3	3.7037	0.00165875	IL10, IL4, IFNG	80	15	19414	48.535	0.962262	0.0242546	0.0220552
GOTERM_BP_DIRECT	GO:0007213~G-protein coupled acetylcholine receptor signaling pathway	3	3.7037	0.00165875	CHRM3, CHRM1, CHRM4	80	15	19414	48.535	0.962262	0.0242546	0.0220552
GOTERM_BP_DIRECT	GO:0000086~G2/M transition of mitotic cell cycle	4	4.93827	0.00170345	APP, CCNB1, BIRC5, CALM2	80	58	19414	16.7362	0.965455	0.0245446	0.0223189
GOTERM_BP_DIRECT	GO:0071363~cellular response to growth factor stimulus	4	4.93827	0.00170345	INSR, ERBB2, CAT, CTNNB1	80	58	19414	16.7362	0.965455	0.0245446	0.0223189
GOTERM_BP_DIRECT	GO:0002931~response to ischemia	4	4.93827	0.00178948	CASP9, CAV1, BCL2, TP53	80	59	19414	16.4525	0.970859	0.0255974	0.0232763
GOTERM_BP_DIRECT	GO:0098664~G-protein coupled serotonin receptor signaling pathway	3	3.7037	0.00189072	CHRM3, CHRM1, CHRM4	80	16	19414	45.5016	0.976146	0.0268509	0.0244161
GOTERM_BP_DIRECT	GO:0032270~positive regulation of cellular protein metabolic process	3	3.7037	0.00213717	NFKBIA, MAPK1, AKT1	80	17	19414	42.825	0.98535	0.0299204	0.0272072
GOTERM_BP_DIRECT	GO:0030857~negative regulation of epithelial cell differentiation	3	3.7037	0.00213717	IFNG, CCND1, CAV1	80	17	19414	42.825	0.98535	0.0299204	0.0272072
GOTERM_BP_DIRECT	GO:0032731~positive regulation of interleukin-1 beta production	4	4.93827	0.00226026	APP, IL6, CASP8, IFNG	80	64	19414	15.1672	0.988516	0.0312011	0.0283718
GOTERM_BP_DIRECT	GO:0007249~I-kappaB kinase/NF-kappaB signaling	4	4.93827	0.00226026	NFKBIA, CTNNB1, AKT1, RELA	80	64	19414	15.1672	0.988516	0.0312011	0.0283718
GOTERM_BP_DIRECT	GO:0007187~G-protein coupled receptor signaling pathway, coupled to cyclic nucleotide second messenger	4	4.93827	0.00236274	CHRM3, CHRM1, CHRM4, DRD1	80	65	19414	14.9338	0.990624	0.0323892	0.0294522
GOTERM_BP_DIRECT	GO:0007346~regulation of mitotic cell cycle	4	4.93827	0.00246805	RB1, CDKN1A, MYC, BIRC5	80	66	19414	14.7076	0.992387	0.0335996	0.0305528
GOTERM_BP_DIRECT	GO:0010165~response to X-ray	3	3.7037	0.00267305	CCND1, CASP3, TP53	80	19	19414	38.3171	0.994926	0.0356023	0.0323739
GOTERM_BP_DIRECT	GO:0030224~monocyte differentiation	3	3.7037	0.00267305	JUN, PPARG, VEGFA	80	19	19414	38.3171	0.994926	0.0356023	0.0323739
GOTERM_BP_DIRECT	GO:0001516~prostaglandin biosynthetic process	3	3.7037	0.00267305	PTGS2, PTGES, PTGS1	80	19	19414	38.3171	0.994926	0.0356023	0.0323739
GOTERM_BP_DIRECT	GO:0042531~positive regulation of tyrosine phosphorylation of STAT protein	4	4.93827	0.0026873	IL4, IL6, IFNG, IL2	80	68	19414	14.275	0.995067	0.0356023	0.0323739
GOTERM_BP_DIRECT	GO:0006366~transcription from RNA polymerase II promoter	6	7.40741	0.00286445	RB1, AR, MYC, CTNNB1, ADRB2, IL2	80	238	19414	6.11786	0.996526	0.0376962	0.0342779
GOTERM_BP_DIRECT	GO:0007568~aging	5	6.17284	0.00290721	IL10, CASP9, MMP2, CAT, PTGS2	80	145	19414	8.3681	0.996808	0.0377555	0.0343319
GOTERM_BP_DIRECT	GO:0050728~negative regulation of inflammatory response	5	6.17284	0.00290721	IL10, RB1, IL4, PPARG, IL2	80	145	19414	8.3681	0.996808	0.0377555	0.0343319
GOTERM_BP_DIRECT	GO:0035994~response to muscle stretch	3	3.7037	0.00296224	NFKBIA, JUN, RELA	80	20	19414	36.4012	0.997138	0.0382187	0.034753
GOTERM_BP_DIRECT	GO:0033674~positive regulation of kinase activity	4	4.93827	0.00303811	INSR, ERBB2, MET, EGFR	80	71	19414	13.6718	0.997537	0.0386918	0.0351833
GOTERM_BP_DIRECT	GO:1901224~positive regulation of NIK/NF-kappaB signaling	4	4.93827	0.00303811	APP, RELA, EGFR, NR3C2	80	71	19414	13.6718	0.997537	0.0386918	0.0351833
GOTERM_BP_DIRECT	GO:0006977~DNA damage response, signal transduction by p53 class mediator resulting in cell cycle arrest	3	3.7037	0.00326544	CDKN1A, MDM2, TP53	80	21	19414	34.6679	0.99843	0.0407973	0.0370979
GOTERM_BP_DIRECT	GO:0071391~cellular response to estrogen stimulus	3	3.7037	0.00326544	AR, MYC, ESR1	80	21	19414	34.6679	0.99843	0.0407973	0.0370979
GOTERM_BP_DIRECT	GO:1902004~positive regulation of beta-amyloid formation	3	3.7037	0.00326544	IFNG, CASP3, RELA	80	21	19414	34.6679	0.99843	0.0407973	0.0370979
GOTERM_BP_DIRECT	GO:0014911~positive regulation of smooth muscle cell migration	3	3.7037	0.00358254	MYC, BCL2, HAS2	80	22	19414	33.092	0.999162	0.0444776	0.0404444
GOTERM_BP_DIRECT	GO:0019221~cytokine-mediated signaling pathway	5	6.17284	0.00360761	IL6, CAV1, AKT1, F3, RELA	80	154	19414	7.87906	0.999203	0.0445089	0.0404729
GOTERM_BP_DIRECT	GO:0008217~regulation of blood pressure	4	4.93827	0.00382109	HMOX1, PPARG, PTGS2, PTGS1	80	77	19414	12.6065	0.999478	0.0468499	0.0426016
GOTERM_BP_DIRECT	GO:0000165~MAPK cascade	5	6.17284	0.00386445	AR, MYC, CAV1, CTNNB1, EGFR	80	157	19414	7.7285	0.999521	0.047089	0.042819
GOTERM_BP_DIRECT	GO:0060307~regulation of ventricular cardiac muscle cell membrane repolarization	3	3.7037	0.00391342	KCNH2, GJA1, SCN5A	80	23	19414	31.6533	0.999565	0.0473932	0.0430956
GOTERM_BP_DIRECT	GO:0051247~positive regulation of protein metabolic process	3	3.7037	0.00425796	NFKBIA, APP, AKT1	80	24	19414	30.3344	0.99978	0.0512513	0.0466039
GOTERM_BP_DIRECT	GO:0051000~positive regulation of nitric-oxide synthase activity	3	3.7037	0.00461606	AKT1, ESR1, CALM2	80	25	19414	29.121	0.999892	0.0552249	0.0502172
GOTERM_BP_DIRECT	GO:0071347~cellular response to interleukin-1	4	4.93827	0.00487713	MYC, MMP2, HAS2, RELA	80	84	19414	11.556	0.999936	0.0579968	0.0527377
GOTERM_BP_DIRECT	GO:0007059~chromosome segregation	4	4.93827	0.00504091	TOP2A, NUF2, BIRC5, TOP1	80	85	19414	11.42	0.999953	0.0595854	0.0541823
GOTERM_BP_DIRECT	GO:0002639~positive regulation of immunoglobulin production	3	3.7037	0.00537246	IL10, IL6, IL2	80	27	19414	26.9639	0.999976	0.0628217	0.0571251
GOTERM_BP_DIRECT	GO:0007613~memory	4	4.93827	0.00537835	APP, INSR, DRD1, PTGS2	80	87	19414	11.1575	0.999976	0.0628217	0.0571251
GOTERM_BP_DIRECT	GO:0010332~response to gamma radiation	3	3.7037	0.00577054	MYC, BCL2, TP53	80	28	19414	26.0009	0.999989	0.0662271	0.0602217
GOTERM_BP_DIRECT	GO:1902042~negative regulation of extrinsic apoptotic signaling pathway via death domain receptors	3	3.7037	0.00577054	HMOX1, BCL2L1, ICAM1	80	28	19414	26.0009	0.999989	0.0662271	0.0602217
GOTERM_BP_DIRECT	GO:0070372~regulation of ERK1 and ERK2 cascade	3	3.7037	0.00577054	GSTP1, ERBB2, EGFR	80	28	19414	26.0009	0.999989	0.0662271	0.0602217
GOTERM_BP_DIRECT	GO:0010800~positive regulation of peptidyl-threonine phosphorylation	3	3.7037	0.00618173	APP, MAPK1, CALM2	80	29	19414	25.1043	0.999995	0.070536	0.0641399
GOTERM_BP_DIRECT	GO:0007265~Ras protein signal transduction	4	4.93827	0.00647097	RB1, CDKN1A, JUN, TP53	80	93	19414	10.4376	0.999997	0.0734121	0.0667552
GOTERM_BP_DIRECT	GO:0001662~behavioral fear response	3	3.7037	0.0066059	DPP4, BCL2, DRD1	80	30	19414	24.2675	0.999998	0.0740912	0.0673727
GOTERM_BP_DIRECT	GO:0051276~chromosome organization	3	3.7037	0.0066059	RB1, MYC, TP53	80	30	19414	24.2675	0.999998	0.0740912	0.0673727
GOTERM_BP_DIRECT	GO:0030198~extracellular matrix organization	5	6.17284	0.00701127	APP, MMP1, MMP2, MMP9, MMP10	80	186	19414	6.52352	0.999999	0.0781057	0.0710232
GOTERM_BP_DIRECT	GO:0048009~insulin-like growth factor receptor signaling pathway	3	3.7037	0.00704297	AR, MAPK1, AKT1	80	31	19414	23.4847	0.999999	0.0781057	0.0710232
GOTERM_BP_DIRECT	GO:0043392~negative regulation of DNA binding	3	3.7037	0.0074928	NFKBIA, JUN, HMOX1	80	32	19414	22.7508	1	0.0826301	0.0751373
GOTERM_BP_DIRECT	GO:2000379~positive regulation of reactive oxygen species metabolic process	3	3.7037	0.0079553	CDKN1A, TP53, XDH	80	33	19414	22.0614	1	0.0858129	0.0780315
GOTERM_BP_DIRECT	GO:0035633~maintenance of permeability of blood-brain barrier	3	3.7037	0.0079553	IL6, GJA1, PTGS2	80	33	19414	22.0614	1	0.0858129	0.0780315
GOTERM_BP_DIRECT	GO:0048662~negative regulation of smooth muscle cell proliferation	3	3.7037	0.0079553	IFNG, HMOX1, PPARG	80	33	19414	22.0614	1	0.0858129	0.0780315
GOTERM_BP_DIRECT	GO:2001234~negative regulation of apoptotic signaling pathway	3	3.7037	0.0079553	RB1, BCL2, CTNNB1	80	33	19414	22.0614	1	0.0858129	0.0780315
GOTERM_BP_DIRECT	GO:0097048~dendritic cell apoptotic process	2	2.46914	0.00812211	BCL2, BCL2L1	80	2	19414	242.675	1	0.0866651	0.0788064
GOTERM_BP_DIRECT	GO:0071887~leukocyte apoptotic process	2	2.46914	0.00812211	CASP9, CASP3	80	2	19414	242.675	1	0.0866651	0.0788064
GOTERM_BP_DIRECT	GO:0046718~viral entry into host cell	4	4.93827	0.00834182	DPP4, INSR, EGFR, ICAM1	80	102	19414	9.51667	1	0.0885188	0.080492
GOTERM_BP_DIRECT	GO:0035924~cellular response to vascular endothelial growth factor stimulus	3	3.7037	0.00843036	AKT1, RELA, VEGFA	80	34	19414	21.4125	1	0.0885188	0.080492
GOTERM_BP_DIRECT	GO:0048144~fibroblast proliferation	3	3.7037	0.00843036	CAV1, ESR1, TP53	80	34	19414	21.4125	1	0.0885188	0.080492
GOTERM_BP_DIRECT	GO:0043123~positive regulation of I-kappaB kinase/NF-kappaB signaling	5	6.17284	0.00884961	GJA1, CASP8, HMOX1, CTNNB1, RELA	80	199	19414	6.09736	1	0.0916869	0.0833728
GOTERM_BP_DIRECT	GO:0090050~positive regulation of cell migration involved in sprouting angiogenesis	3	3.7037	0.00891787	HMOX1, PTGS2, VEGFA	80	35	19414	20.8007	1	0.0916869	0.0833728
GOTERM_BP_DIRECT	GO:0002027~regulation of heart rate	3	3.7037	0.00891787	MDM2, SCN5A, CALM2	80	35	19414	20.8007	1	0.0916869	0.0833728
GOTERM_BP_DIRECT	GO:0050873~brown fat cell differentiation	3	3.7037	0.00891787	SLC2A4, ADRB2, PTGS2	80	35	19414	20.8007	1	0.0916869	0.0833728
GOTERM_BP_DIRECT	GO:2000352~negative regulation of endothelial cell apoptotic process	3	3.7037	0.00941773	IL10, IL4, ICAM1	80	36	19414	20.2229	1	0.0958278	0.0871383
GOTERM_BP_DIRECT	GO:0034612~response to tumor necrosis factor	3	3.7037	0.00941773	CASP8, CASP3, PTGS2	80	36	19414	20.2229	1	0.0958278	0.0871383
GOTERM_BP_DIRECT	GO:0006357~regulation of transcription from RNA polymerase II promoter	15	18.5185	0.0095966	RB1, APP, JUN, ESR1, RELA, NR3C2, VEGFA, AR, RXRA, MYC, MDM2, MAPK1, PGR, PPARG, TP53	80	1732	19414	2.10169	1	0.0971471	0.0883379
GOTERM_BP_DIRECT	GO:0007190~activation of adenylate cyclase activity	3	3.7037	0.00992982	DRD1, ADRB2, CALM2	80	37	19414	19.6764	1	0.100008	0.0909389
GOTERM_BP_DIRECT	GO:0050729~positive regulation of inflammatory response	4	4.93827	0.00999499	NFKBIA, APP, IFNG, IL2	80	109	19414	8.9055	1	0.100153	0.0910711
GOTERM_BP_DIRECT	GO:1901216~positive regulation of neuron death	3	3.7037	0.0104541	APP, CASP8, IFNG	80	38	19414	19.1586	1	0.1037	0.0942966
GOTERM_BP_DIRECT	GO:0048469~cell maturation	3	3.7037	0.0104541	CTNNB1, PPARG, VEGFA	80	38	19414	19.1586	1	0.1037	0.0942966
GOTERM_BP_DIRECT	GO:0033077~T cell differentiation in thymus	3	3.7037	0.0109903	BCL2, CTNNB1, TP53	80	39	19414	18.6673	1	0.108474	0.098638
GOTERM_BP_DIRECT	GO:0045737~positive regulation of cyclin-dependent protein serine/threonine kinase activity	3	3.7037	0.0115385	CCND1, AKT1, EGFR	80	40	19414	18.2006	1	0.113318	0.103043
GOTERM_BP_DIRECT	GO:1900100~positive regulation of plasma cell differentiation	2	2.46914	0.0121587	IL10, IL2	80	3	19414	161.783	1	0.117079	0.106463
GOTERM_BP_DIRECT	GO:0060769~positive regulation of epithelial cell proliferation involved in prostate gland development	2	2.46914	0.0121587	AR, CTNNB1	80	3	19414	161.783	1	0.117079	0.106463
GOTERM_BP_DIRECT	GO:0060748~tertiary branching involved in mammary gland duct morphogenesis	2	2.46914	0.0121587	AR, PGR	80	3	19414	161.783	1	0.117079	0.106463
GOTERM_BP_DIRECT	GO:0014854~response to inactivity	2	2.46914	0.0121587	IL10, CAT	80	3	19414	161.783	1	0.117079	0.106463
GOTERM_BP_DIRECT	GO:0071902~positive regulation of protein serine/threonine kinase activity	3	3.7037	0.0126702	IFNG, ADRB2, CALM2	80	42	19414	17.3339	1	0.11967	0.108818
GOTERM_BP_DIRECT	GO:0086091~regulation of heart rate by cardiac conduction	3	3.7037	0.0126702	KCNH2, CAV1, SCN5A	80	42	19414	17.3339	1	0.11967	0.108818
GOTERM_BP_DIRECT	GO:0031663~lipopolysaccharide-mediated signaling pathway	3	3.7037	0.0126702	NFKBIA, MAPK1, AKT1	80	42	19414	17.3339	1	0.11967	0.108818
GOTERM_BP_DIRECT	GO:0032733~positive regulation of interleukin-10 production	3	3.7037	0.0126702	IL4, IL6, CD40LG	80	42	19414	17.3339	1	0.11967	0.108818
GOTERM_BP_DIRECT	GO:0007566~embryo implantation	3	3.7037	0.0132535	MMP2, PTGS2, MMP9	80	43	19414	16.9308	1	0.123993	0.112749
GOTERM_BP_DIRECT	GO:0042307~positive regulation of protein import into nucleus	3	3.7037	0.0132535	HSP90AA1, IFNG, PTGS2	80	43	19414	16.9308	1	0.123993	0.112749
GOTERM_BP_DIRECT	GO:0070374~positive regulation of ERK1 and ERK2 cascade	5	6.17284	0.013413	APP, JUN, EGFR, ICAM1, VEGFA	80	225	19414	5.39278	1	0.124893	0.113568
GOTERM_BP_DIRECT	GO:0001658~branching involved in ureteric bud morphogenesis	3	3.7037	0.0138484	MYC, BCL2, CTNNB1	80	44	19414	16.546	1	0.127742	0.116158
GOTERM_BP_DIRECT	GO:0032735~positive regulation of interleukin-12 production	3	3.7037	0.0138484	CD40LG, IFNG, RELA	80	44	19414	16.546	1	0.127742	0.116158
GOTERM_BP_DIRECT	GO:0043407~negative regulation of MAP kinase activity	3	3.7037	0.0144547	GSTP1, CAV1, PPARG	80	45	19414	16.1783	1	0.1321	0.120121
GOTERM_BP_DIRECT	GO:0042100~B cell proliferation	3	3.7037	0.0144547	IL10, CD40LG, BCL2	80	45	19414	16.1783	1	0.1321	0.120121
GOTERM_BP_DIRECT	GO:0051607~defense response to virus	5	6.17284	0.0152855	IL6, IFNG, BCL2, RELA, BCL2L1	80	234	19414	5.18536	1	0.139049	0.12644
GOTERM_BP_DIRECT	GO:0007186~G-protein coupled receptor signaling pathway	10	12.3457	0.0158885	CHRM3, APP, AR, CHRM1, INSR, PDE3A, AKT1, PGR, PPARG, CALM2	80	961	19414	2.52523	1	0.141944	0.129073
GOTERM_BP_DIRECT	GO:0007049~cell cycle	6	7.40741	0.0160556	RB1, NUF2, MDM2, MAPK1, BIRC5, TP53	80	362	19414	4.02224	1	0.141944	0.129073
GOTERM_BP_DIRECT	GO:0060742~epithelial cell differentiation involved in prostate gland development	2	2.46914	0.0161791	AR, CTNNB1	80	4	19414	121.338	1	0.141944	0.129073
GOTERM_BP_DIRECT	GO:0045191~regulation of isotype switching	2	2.46914	0.0161791	IL10, IL4	80	4	19414	121.338	1	0.141944	0.129073
GOTERM_BP_DIRECT	GO:0045986~negative regulation of smooth muscle contraction	2	2.46914	0.0161791	ADRB2, PTGS2	80	4	19414	121.338	1	0.141944	0.129073
GOTERM_BP_DIRECT	GO:0060571~morphogenesis of an epithelial fold	2	2.46914	0.0161791	AR, EGFR	80	4	19414	121.338	1	0.141944	0.129073
GOTERM_BP_DIRECT	GO:0072717~cellular response to actinomycin D	2	2.46914	0.0161791	MDM2, TP53	80	4	19414	121.338	1	0.141944	0.129073
GOTERM_BP_DIRECT	GO:1902948~negative regulation of tau-protein kinase activity	2	2.46914	0.0161791	RB1, IFNG	80	4	19414	121.338	1	0.141944	0.129073
GOTERM_BP_DIRECT	GO:0042789~mRNA transcription from RNA polymerase II promoter	3	3.7037	0.016341	NCOA2, RXRA, PPARG	80	48	19414	15.1672	1	0.14273	0.129788
GOTERM_BP_DIRECT	GO:0007189~adenylate cyclase-activating G-protein coupled receptor signaling pathway	4	4.93827	0.017029	APP, ADCY2, DRD1, ADRB2	80	133	19414	7.2985	1	0.148084	0.134656
GOTERM_BP_DIRECT	GO:0034605~cellular response to heat	3	3.7037	0.0176537	HSP90AA1, HMOX1, PTGS2	80	50	19414	14.5605	1	0.152684	0.138839
GOTERM_BP_DIRECT	GO:0007169~transmembrane receptor protein tyrosine kinase signaling pathway	4	4.93827	0.0177126	INSR, ERBB2, MET, EGFR	80	135	19414	7.19037	1	0.152684	0.138839
GOTERM_BP_DIRECT	GO:1900087~positive regulation of G1/S transition of mitotic cell cycle	3	3.7037	0.0183264	CCND1, AKT1, EGFR	80	51	19414	14.275	1	0.157288	0.143026
GOTERM_BP_DIRECT	GO:1903845~negative regulation of cellular response to transforming growth factor beta stimulus	2	2.46914	0.0201833	IL4, PPARG	80	5	19414	97.07	1	0.166471	0.151376
GOTERM_BP_DIRECT	GO:0046541~saliva secretion	2	2.46914	0.0201833	CHRM3, CHRM1	80	5	19414	97.07	1	0.166471	0.151376
GOTERM_BP_DIRECT	GO:0002326~B cell lineage commitment	2	2.46914	0.0201833	BCL2, TP53	80	5	19414	97.07	1	0.166471	0.151376
GOTERM_BP_DIRECT	GO:0072734~cellular response to staurosporine	2	2.46914	0.0201833	CASP7, CASP3	80	5	19414	97.07	1	0.166471	0.151376
GOTERM_BP_DIRECT	GO:0072584~caveolin-mediated endocytosis	2	2.46914	0.0201833	CAV1, MAPK1	80	5	19414	97.07	1	0.166471	0.151376
GOTERM_BP_DIRECT	GO:0000320~re-entry into mitotic cell cycle	2	2.46914	0.0201833	CCND1, MYC	80	5	19414	97.07	1	0.166471	0.151376
GOTERM_BP_DIRECT	GO:0046222~aflatoxin metabolic process	2	2.46914	0.0201833	CYP1A2, CYP3A4	80	5	19414	97.07	1	0.166471	0.151376
GOTERM_BP_DIRECT	GO:0045899~positive regulation of RNA polymerase II transcriptional preinitiation complex assembly	2	2.46914	0.0201833	ESR1, TP53	80	5	19414	97.07	1	0.166471	0.151376
GOTERM_BP_DIRECT	GO:0007268~chemical synaptic transmission	5	6.17284	0.0202743	CHRM3, CHRM1, CHRM4, MAPK1, CTNNB1	80	255	19414	4.75833	1	0.166471	0.151376
GOTERM_BP_DIRECT	GO:0051301~cell division	6	7.40741	0.0203727	RB1, CCNB1, CCND1, CDK4, NUF2, BIRC5	80	385	19414	3.78195	1	0.166471	0.151376
GOTERM_BP_DIRECT	GO:0051592~response to calcium ion	3	3.7037	0.0204084	CCND1, CAV1, CALM2	80	54	19414	13.4819	1	0.166471	0.151376
GOTERM_BP_DIRECT	GO:0031334~positive regulation of protein complex assembly	3	3.7037	0.0204084	IFNG, MMP1, VEGFA	80	54	19414	13.4819	1	0.166471	0.151376
GOTERM_BP_DIRECT	GO:0032496~response to lipopolysaccharide	4	4.93827	0.0205991	CASP9, CASP8, CASP3, PTGS2	80	143	19414	6.78811	1	0.167336	0.152162
GOTERM_BP_DIRECT	GO:0007275~multicellular organism development	4	4.93827	0.0209771	INSR, ERBB2, MET, EGFR	80	144	19414	6.74097	1	0.169502	0.154132
GOTERM_BP_DIRECT	GO:1903078~positive regulation of protein localization to plasma membrane	3	3.7037	0.0211233	IFNG, AKT1, EGFR	80	55	19414	13.2368	1	0.169502	0.154132
GOTERM_BP_DIRECT	GO:0000079~regulation of cyclin-dependent protein serine/threonine kinase activity	3	3.7037	0.0211233	CDKN1A, CCNB1, CCND1	80	55	19414	13.2368	1	0.169502	0.154132
GOTERM_BP_DIRECT	GO:0042110~T cell activation	3	3.7037	0.0218487	DPP4, IL4, CASP8	80	56	19414	13.0004	1	0.173908	0.158139
GOTERM_BP_DIRECT	GO:0038061~NIK/NF-kappaB signaling	3	3.7037	0.0218487	NFKBIA, AKT1, RELA	80	56	19414	13.0004	1	0.173908	0.158139
GOTERM_BP_DIRECT	GO:0030154~cell differentiation	8	9.87654	0.0221451	RB1, RXRA, CAV1, AKT1, PPARG, EGFR, MCL1, VEGFA	80	690	19414	2.81362	1	0.17556	0.15964
GOTERM_BP_DIRECT	GO:0043124~negative regulation of I-kappaB kinase/NF-kappaB signaling	3	3.7037	0.0225843	CASP8, GSTP1, ESR1	80	57	19414	12.7724	1	0.178325	0.162155
GOTERM_BP_DIRECT	GO:2000134~negative regulation of G1/S transition of mitotic cell cycle	3	3.7037	0.02333	RB1, CDKN1A, BCL2	80	58	19414	12.5522	1	0.182752	0.16618
GOTERM_BP_DIRECT	GO:0007052~mitotic spindle organization	3	3.7037	0.02333	CCNB1, NUF2, BIRC5	80	58	19414	12.5522	1	0.182752	0.16618
GOTERM_BP_DIRECT	GO:0071230~cellular response to amino acid stimulus	3	3.7037	0.0240858	MMP2, EGFR, BCL2L1	80	59	19414	12.3394	1	0.183517	0.166876
GOTERM_BP_DIRECT	GO:0061419~positive regulation of transcription from RNA polymerase II promoter in response to hypoxia	2	2.46914	0.0241714	TP53, VEGFA	80	6	19414	80.8917	1	0.183517	0.166876
GOTERM_BP_DIRECT	GO:0007617~mating behavior	2	2.46914	0.0241714	APP, DRD1	80	6	19414	80.8917	1	0.183517	0.166876
GOTERM_BP_DIRECT	GO:0006706~steroid catabolic process	2	2.46914	0.0241714	CYP1A2, CYP3A4	80	6	19414	80.8917	1	0.183517	0.166876
GOTERM_BP_DIRECT	GO:0071455~cellular response to hyperoxia	2	2.46914	0.0241714	CAV1, PPARG	80	6	19414	80.8917	1	0.183517	0.166876
GOTERM_BP_DIRECT	GO:0016098~monoterpenoid metabolic process	2	2.46914	0.0241714	CYP1A2, CYP3A4	80	6	19414	80.8917	1	0.183517	0.166876
GOTERM_BP_DIRECT	GO:1904798~positive regulation of core promoter binding	2	2.46914	0.0241714	IFNG, CTNNB1	80	6	19414	80.8917	1	0.183517	0.166876
GOTERM_BP_DIRECT	GO:0046483~heterocycle metabolic process	2	2.46914	0.0241714	CYP1A2, CYP3A4	80	6	19414	80.8917	1	0.183517	0.166876
GOTERM_BP_DIRECT	GO:0007612~learning	3	3.7037	0.0248516	APP, INSR, PTGS2	80	60	19414	12.1337	1	0.187958	0.170914
GOTERM_BP_DIRECT	GO:0006959~humoral immune response	3	3.7037	0.0256273	IL6, IFNG, BCL2	80	61	19414	11.9348	1	0.193085	0.175576
GOTERM_BP_DIRECT	GO:0001570~vasculogenesis	3	3.7037	0.0272079	CAV1, HAS2, VEGFA	80	63	19414	11.556	1	0.204214	0.185696
GOTERM_BP_DIRECT	GO:1900076~regulation of cellular response to insulin stimulus	2	2.46914	0.0281435	NCOA2, PPARG	80	7	19414	69.3357	1	0.206525	0.187798
GOTERM_BP_DIRECT	GO:0060440~trachea formation	2	2.46914	0.0281435	MAPK1, CTNNB1	80	7	19414	69.3357	1	0.206525	0.187798
GOTERM_BP_DIRECT	GO:0046813~receptor-mediated virion attachment to host cell	2	2.46914	0.0281435	DPP4, ICAM1	80	7	19414	69.3357	1	0.206525	0.187798
GOTERM_BP_DIRECT	GO:1900122~positive regulation of receptor binding	2	2.46914	0.0281435	APP, MMP9	80	7	19414	69.3357	1	0.206525	0.187798
GOTERM_BP_DIRECT	GO:1902512~positive regulation of apoptotic DNA fragmentation	2	2.46914	0.0281435	IL6, CASP3	80	7	19414	69.3357	1	0.206525	0.187798
GOTERM_BP_DIRECT	GO:0040012~regulation of locomotion	2	2.46914	0.0281435	CHRM1, CHRM4	80	7	19414	69.3357	1	0.206525	0.187798
GOTERM_BP_DIRECT	GO:0032757~positive regulation of interleukin-8 production	3	3.7037	0.0288269	IL6, F3, RELA	80	65	19414	11.2004	1	0.209979	0.190938
GOTERM_BP_DIRECT	GO:0070301~cellular response to hydrogen peroxide	3	3.7037	0.0288269	IL6, PCNA, RELA	80	65	19414	11.2004	1	0.209979	0.190938
GOTERM_BP_DIRECT	GO:0006954~inflammatory response	6	7.40741	0.0303526	IL6, CD40LG, AKT1, PTGS2, RELA, PTGS1	80	428	19414	3.40199	1	0.219616	0.199701
GOTERM_BP_DIRECT	GO:0042102~positive regulation of T cell proliferation	3	3.7037	0.0304837	IL4, IL6, CD40LG	80	67	19414	10.866	1	0.219616	0.199701
GOTERM_BP_DIRECT	GO:0008286~insulin receptor signaling pathway	3	3.7037	0.0304837	INSR, MAPK1, AKT1	80	67	19414	10.866	1	0.219616	0.199701
GOTERM_BP_DIRECT	GO:0040016~embryonic cleavage	2	2.46914	0.0320996	TOP2A, TOP1	80	8	19414	60.6688	1	0.223656	0.203375
GOTERM_BP_DIRECT	GO:0007207~phospholipase C-activating G-protein coupled acetylcholine receptor signaling pathway	2	2.46914	0.0320996	CHRM3, CHRM1	80	8	19414	60.6688	1	0.223656	0.203375
GOTERM_BP_DIRECT	GO:0042092~type 2 immune response	2	2.46914	0.0320996	IL10, IL4	80	8	19414	60.6688	1	0.223656	0.203375
GOTERM_BP_DIRECT	GO:0032873~negative regulation of stress-activated MAPK cascade	2	2.46914	0.0320996	MYC, GSTP1	80	8	19414	60.6688	1	0.223656	0.203375
GOTERM_BP_DIRECT	GO:0060373~regulation of ventricular cardiac muscle cell membrane depolarization	2	2.46914	0.0320996	GJA1, SCN5A	80	8	19414	60.6688	1	0.223656	0.203375
GOTERM_BP_DIRECT	GO:0007253~cytoplasmic sequestering of NF-kappaB	2	2.46914	0.0320996	IL10, NFKBIA	80	8	19414	60.6688	1	0.223656	0.203375
GOTERM_BP_DIRECT	GO:0060740~prostate gland epithelium morphogenesis	2	2.46914	0.0320996	AR, MMP2	80	8	19414	60.6688	1	0.223656	0.203375
GOTERM_BP_DIRECT	GO:0038134~ERBB2-EGFR signaling pathway	2	2.46914	0.0320996	ERBB2, EGFR	80	8	19414	60.6688	1	0.223656	0.203375
GOTERM_BP_DIRECT	GO:0030182~neuron differentiation	4	4.93827	0.0321406	CCND1, CASP3, ERBB2, MET	80	170	19414	5.71	1	0.223656	0.203375
GOTERM_BP_DIRECT	GO:0006469~negative regulation of protein kinase activity	3	3.7037	0.0321775	RB1, GSTP1, AKT1	80	69	19414	10.5511	1	0.223656	0.203375
GOTERM_BP_DIRECT	GO:0018107~peptidyl-threonine phosphorylation	3	3.7037	0.033038	BCL2, MAPK1, AKT1	80	70	19414	10.4004	1	0.228032	0.207354
GOTERM_BP_DIRECT	GO:0018108~peptidyl-tyrosine phosphorylation	3	3.7037	0.033038	INSR, ERBB2, EGFR	80	70	19414	10.4004	1	0.228032	0.207354
GOTERM_BP_DIRECT	GO:0034613~cellular protein localization	3	3.7037	0.0356734	GJA1, CTNNB1, TP53	80	73	19414	9.97295	1	0.233255	0.212104
GOTERM_BP_DIRECT	GO:0034121~regulation of toll-like receptor signaling pathway	2	2.46914	0.0360399	APP, ESR1	80	9	19414	53.9278	1	0.233255	0.212104
GOTERM_BP_DIRECT	GO:0019371~cyclooxygenase pathway	2	2.46914	0.0360399	PTGS2, PTGS1	80	9	19414	53.9278	1	0.233255	0.212104
GOTERM_BP_DIRECT	GO:0006265~DNA topological change	2	2.46914	0.0360399	TOP2A, TOP1	80	9	19414	53.9278	1	0.233255	0.212104
GOTERM_BP_DIRECT	GO:0086014~atrial cardiac muscle cell action potential	2	2.46914	0.0360399	GJA1, SCN5A	80	9	19414	53.9278	1	0.233255	0.212104
GOTERM_BP_DIRECT	GO:1902949~positive regulation of tau-protein kinase activity	2	2.46914	0.0360399	APP, HSP90AA1	80	9	19414	53.9278	1	0.233255	0.212104
GOTERM_BP_DIRECT	GO:2000669~negative regulation of dendritic cell apoptotic process	2	2.46914	0.0360399	BCL2, BCL2L1	80	9	19414	53.9278	1	0.233255	0.212104
GOTERM_BP_DIRECT	GO:0030728~ovulation	2	2.46914	0.0360399	MYC, PTGS2	80	9	19414	53.9278	1	0.233255	0.212104
GOTERM_BP_DIRECT	GO:1900027~regulation of ruffle assembly	2	2.46914	0.0360399	CAV1, ICAM1	80	9	19414	53.9278	1	0.233255	0.212104
GOTERM_BP_DIRECT	GO:2000553~positive regulation of T-helper 2 cell cytokine production	2	2.46914	0.0360399	IL4, IL6	80	9	19414	53.9278	1	0.233255	0.212104
GOTERM_BP_DIRECT	GO:1904628~cellular response to phorbol 13-acetate 12-myristate	2	2.46914	0.0360399	CDK4, MYC	80	9	19414	53.9278	1	0.233255	0.212104
GOTERM_BP_DIRECT	GO:1901844~regulation of cell communication by electrical coupling involved in cardiac conduction	2	2.46914	0.0360399	CAV1, CALM2	80	9	19414	53.9278	1	0.233255	0.212104
GOTERM_BP_DIRECT	GO:0070431~nucleotide-binding oligomerization domain containing 2 signaling pathway	2	2.46914	0.0360399	NFKBIA, RELA	80	9	19414	53.9278	1	0.233255	0.212104
GOTERM_BP_DIRECT	GO:0060253~negative regulation of glial cell proliferation	2	2.46914	0.0360399	RB1, TP53	80	9	19414	53.9278	1	0.233255	0.212104
GOTERM_BP_DIRECT	GO:0010224~response to UV-B	2	2.46914	0.0360399	BCL2, RELA	80	9	19414	53.9278	1	0.233255	0.212104
GOTERM_BP_DIRECT	GO:0061469~regulation of type B pancreatic cell proliferation	2	2.46914	0.0360399	CDK4, BIRC5	80	9	19414	53.9278	1	0.233255	0.212104
GOTERM_BP_DIRECT	GO:0001542~ovulation from ovarian follicle	2	2.46914	0.0360399	MMP2, PGR	80	9	19414	53.9278	1	0.233255	0.212104
GOTERM_BP_DIRECT	GO:2000320~negative regulation of T-helper 17 cell differentiation	2	2.46914	0.0360399	IL4, IL2	80	9	19414	53.9278	1	0.233255	0.212104
GOTERM_BP_DIRECT	GO:1901857~positive regulation of cellular respiration	2	2.46914	0.0360399	IL4, IFNG	80	9	19414	53.9278	1	0.233255	0.212104
GOTERM_BP_DIRECT	GO:0046777~protein autophosphorylation	4	4.93827	0.0366011	INSR, ERBB2, AKT1, EGFR	80	179	19414	5.42291	1	0.236113	0.214703
GOTERM_BP_DIRECT	GO:0032091~negative regulation of protein binding	3	3.7037	0.0383874	CDKN1A, CAV1, AKT1	80	76	19414	9.57928	1	0.24683	0.224448
GOTERM_BP_DIRECT	GO:0018105~peptidyl-serine phosphorylation	4	4.93827	0.0397428	BCL2, MAPK1, AKT1, TOP1	80	185	19414	5.24703	1	0.247453	0.225014
GOTERM_BP_DIRECT	GO:0032872~regulation of stress-activated MAPK cascade	2	2.46914	0.0399643	GSTP1, MAPK1	80	10	19414	48.535	1	0.247453	0.225014
GOTERM_BP_DIRECT	GO:0048304~positive regulation of isotype switching to IgG isotypes	2	2.46914	0.0399643	IL4, IL2	80	10	19414	48.535	1	0.247453	0.225014
GOTERM_BP_DIRECT	GO:0002070~epithelial cell maturation	2	2.46914	0.0399643	GJA1, PGR	80	10	19414	48.535	1	0.247453	0.225014
GOTERM_BP_DIRECT	GO:1901380~negative regulation of potassium ion transmembrane transport	2	2.46914	0.0399643	KCNH2, CAV1	80	10	19414	48.535	1	0.247453	0.225014
GOTERM_BP_DIRECT	GO:0019065~receptor-mediated endocytosis of virus by host cell	2	2.46914	0.0399643	DPP4, CAV1	80	10	19414	48.535	1	0.247453	0.225014
GOTERM_BP_DIRECT	GO:0033197~response to vitamin E	2	2.46914	0.0399643	CCND1, CAT	80	10	19414	48.535	1	0.247453	0.225014
GOTERM_BP_DIRECT	GO:0033598~mammary gland epithelial cell proliferation	2	2.46914	0.0399643	CCND1, MAPK1	80	10	19414	48.535	1	0.247453	0.225014
GOTERM_BP_DIRECT	GO:1901522~positive regulation of transcription from RNA polymerase II promoter involved in cellular response to chemical stimulus	2	2.46914	0.0399643	JUN, RELA	80	10	19414	48.535	1	0.247453	0.225014
GOTERM_BP_DIRECT	GO:1904179~positive regulation of adipose tissue development	2	2.46914	0.0399643	NCOA2, PPARG	80	10	19414	48.535	1	0.247453	0.225014
GOTERM_BP_DIRECT	GO:0060371~regulation of atrial cardiac muscle cell membrane depolarization	2	2.46914	0.0399643	GJA1, SCN5A	80	10	19414	48.535	1	0.247453	0.225014
GOTERM_BP_DIRECT	GO:0048511~rhythmic process	3	3.7037	0.0402394	TOP2A, PPARG, TP53	80	78	19414	9.33365	1	0.247453	0.225014
GOTERM_BP_DIRECT	GO:0006898~receptor-mediated endocytosis	3	3.7037	0.0402394	INSR, ADRB2, EGFR	80	78	19414	9.33365	1	0.247453	0.225014
GOTERM_BP_DIRECT	GO:0033209~tumor necrosis factor-mediated signaling pathway	3	3.7037	0.0402394	NFKBIA, TP53, RELA	80	78	19414	9.33365	1	0.247453	0.225014
GOTERM_BP_DIRECT	GO:0001933~negative regulation of protein phosphorylation	3	3.7037	0.0411779	CDKN1A, XDH, IL2	80	79	19414	9.21551	1	0.251657	0.228837
GOTERM_BP_DIRECT	GO:0032720~negative regulation of tumor necrosis factor production	3	3.7037	0.0411779	IL10, IL4, GSTP1	80	79	19414	9.21551	1	0.251657	0.228837
GOTERM_BP_DIRECT	GO:0001889~liver development	3	3.7037	0.0430795	JUN, MET, RELA	80	81	19414	8.98796	1	0.260075	0.236492
GOTERM_BP_DIRECT	GO:0009651~response to salt stress	2	2.46914	0.0438729	HSP90AA1, TP53	80	11	19414	44.1227	1	0.260075	0.236492
GOTERM_BP_DIRECT	GO:0071394~cellular response to testosterone stimulus	2	2.46914	0.0438729	AR, MYC	80	11	19414	44.1227	1	0.260075	0.236492
GOTERM_BP_DIRECT	GO:0051974~negative regulation of telomerase activity	2	2.46914	0.0438729	PPARG, TP53	80	11	19414	44.1227	1	0.260075	0.236492
GOTERM_BP_DIRECT	GO:0032268~regulation of cellular protein metabolic process	2	2.46914	0.0438729	XIAP, BIRC5	80	11	19414	44.1227	1	0.260075	0.236492
GOTERM_BP_DIRECT	GO:0033234~negative regulation of protein sumoylation	2	2.46914	0.0438729	CTNNB1, RELA	80	11	19414	44.1227	1	0.260075	0.236492
GOTERM_BP_DIRECT	GO:2001020~regulation of response to DNA damage stimulus	2	2.46914	0.0438729	CASP9, MCL1	80	11	19414	44.1227	1	0.260075	0.236492
GOTERM_BP_DIRECT	GO:1990535~neuron projection maintenance	2	2.46914	0.0438729	APP, INSR	80	11	19414	44.1227	1	0.260075	0.236492
GOTERM_BP_DIRECT	GO:0050847~progesterone receptor signaling pathway	2	2.46914	0.0438729	MAPK1, PGR	80	11	19414	44.1227	1	0.260075	0.236492
GOTERM_BP_DIRECT	GO:1903799~negative regulation of production of miRNAs involved in gene silencing by miRNA	2	2.46914	0.0438729	ESR1, TP53	80	11	19414	44.1227	1	0.260075	0.236492
GOTERM_BP_DIRECT	GO:0001503~ossification	3	3.7037	0.0440425	BCL2, MMP9, EGFR	80	82	19414	8.87835	1	0.260299	0.236696
GOTERM_BP_DIRECT	GO:0098609~cell-cell adhesion	4	4.93827	0.0452739	BCL2, CTNNB1, EGFR, ICAM1	80	195	19414	4.97795	1	0.266778	0.242587
GOTERM_BP_DIRECT	GO:0045727~positive regulation of translation	3	3.7037	0.0459925	IL6, MYC, ERBB2	80	84	19414	8.66696	1	0.270206	0.245704
GOTERM_BP_DIRECT	GO:0016485~protein processing	3	3.7037	0.0469793	CASP7, CASP3, F3	80	85	19414	8.565	1	0.271728	0.247088
GOTERM_BP_DIRECT	GO:0033327~Leydig cell differentiation	2	2.46914	0.0477658	AR, CCND1	80	12	19414	40.4458	1	0.271728	0.247088
GOTERM_BP_DIRECT	GO:0010918~positive regulation of mitochondrial membrane potential	2	2.46914	0.0477658	MYC, AKT1	80	12	19414	40.4458	1	0.271728	0.247088
GOTERM_BP_DIRECT	GO:2000273~positive regulation of receptor activity	2	2.46914	0.0477658	IL10, IFNG	80	12	19414	40.4458	1	0.271728	0.247088
GOTERM_BP_DIRECT	GO:0097011~cellular response to granulocyte macrophage colony-stimulating factor stimulus	2	2.46914	0.0477658	MAPK1, AKT1	80	12	19414	40.4458	1	0.271728	0.247088
GOTERM_BP_DIRECT	GO:0032495~response to muramyl dipeptide	2	2.46914	0.0477658	NFKBIA, RELA	80	12	19414	40.4458	1	0.271728	0.247088
GOTERM_BP_DIRECT	GO:0051549~positive regulation of keratinocyte migration	2	2.46914	0.0477658	HAS2, MMP9	80	12	19414	40.4458	1	0.271728	0.247088
GOTERM_BP_DIRECT	GO:0002903~negative regulation of B cell apoptotic process	2	2.46914	0.0477658	BCL2, IL2	80	12	19414	40.4458	1	0.271728	0.247088
GOTERM_BP_DIRECT	GO:0050927~positive regulation of positive chemotaxis	2	2.46914	0.0477658	F3, VEGFA	80	12	19414	40.4458	1	0.271728	0.247088
GOTERM_BP_DIRECT	GO:0046902~regulation of mitochondrial membrane permeability	2	2.46914	0.0477658	BCL2, BCL2L1	80	12	19414	40.4458	1	0.271728	0.247088
GOTERM_BP_DIRECT	GO:0043117~positive regulation of vascular permeability	2	2.46914	0.0477658	PDE3A, VEGFA	80	12	19414	40.4458	1	0.271728	0.247088
GOTERM_BP_DIRECT	GO:0014068~positive regulation of phosphatidylinositol 3-kinase signaling	3	3.7037	0.0479738	INSR, CAT, VEGFA	80	86	19414	8.46541	1	0.272127	0.247451
GOTERM_BP_DIRECT	GO:0031571~mitotic G1 DNA damage checkpoint	2	2.46914	0.051643	CCND1, TP53	80	13	19414	37.3346	1	0.289612	0.26335
GOTERM_BP_DIRECT	GO:0060411~cardiac septum morphogenesis	2	2.46914	0.051643	MDM2, TP53	80	13	19414	37.3346	1	0.289612	0.26335
GOTERM_BP_DIRECT	GO:1904996~positive regulation of leukocyte adhesion to vascular endothelial cell	2	2.46914	0.051643	IL6, RELA	80	13	19414	37.3346	1	0.289612	0.26335
GOTERM_BP_DIRECT	GO:0010659~cardiac muscle cell apoptotic process	2	2.46914	0.051643	HSP90AA1, TP53	80	13	19414	37.3346	1	0.289612	0.26335
GOTERM_BP_DIRECT	GO:0098586~cellular response to virus	3	3.7037	0.0520282	IL6, HSP90AA1, IFNG	80	90	19414	8.08917	1	0.290123	0.263815
GOTERM_BP_DIRECT	GO:0030183~B cell differentiation	3	3.7037	0.0520282	IL10, IL4, CD40LG	80	90	19414	8.08917	1	0.290123	0.263815
GOTERM_BP_DIRECT	GO:0050731~positive regulation of peptidyl-tyrosine phosphorylation	3	3.7037	0.0530604	IL6, TP53, VEGFA	80	91	19414	8.00027	1	0.295046	0.268291
GOTERM_BP_DIRECT	GO:0019722~calcium-mediated signaling	3	3.7037	0.0541	CHRM3, APP, CALM2	80	92	19414	7.91332	1	0.297735	0.270736
GOTERM_BP_DIRECT	GO:0010745~negative regulation of macrophage derived foam cell differentiation	2	2.46914	0.0555047	NFKBIA, PPARG	80	14	19414	34.6679	1	0.297735	0.270736
GOTERM_BP_DIRECT	GO:1904645~response to beta-amyloid	2	2.46914	0.0555047	MMP2, MMP9	80	14	19414	34.6679	1	0.297735	0.270736
GOTERM_BP_DIRECT	GO:0006978~DNA damage response, signal transduction by p53 class mediator resulting in transcription of p21 class mediator	2	2.46914	0.0555047	CDKN1A, TP53	80	14	19414	34.6679	1	0.297735	0.270736
GOTERM_BP_DIRECT	GO:0052548~regulation of endopeptidase activity	2	2.46914	0.0555047	XIAP, BIRC5	80	14	19414	34.6679	1	0.297735	0.270736
GOTERM_BP_DIRECT	GO:0010739~positive regulation of protein kinase A signaling	2	2.46914	0.0555047	APP, ADRB2	80	14	19414	34.6679	1	0.297735	0.270736
GOTERM_BP_DIRECT	GO:0007260~tyrosine phosphorylation of STAT protein	2	2.46914	0.0555047	CAV1, IL2	80	14	19414	34.6679	1	0.297735	0.270736
GOTERM_BP_DIRECT	GO:0021854~hypothalamus development	2	2.46914	0.0555047	MYC, CTNNB1	80	14	19414	34.6679	1	0.297735	0.270736
GOTERM_BP_DIRECT	GO:0097284~hepatocyte apoptotic process	2	2.46914	0.0555047	RB1, BCL2L1	80	14	19414	34.6679	1	0.297735	0.270736
GOTERM_BP_DIRECT	GO:0010389~regulation of G2/M transition of mitotic cell cycle	2	2.46914	0.0555047	CDKN1A, CDK4	80	14	19414	34.6679	1	0.297735	0.270736
GOTERM_BP_DIRECT	GO:0061029~eyelid development in camera-type eye	2	2.46914	0.0555047	JUN, EGFR	80	14	19414	34.6679	1	0.297735	0.270736
GOTERM_BP_DIRECT	GO:0046323~glucose import	2	2.46914	0.0555047	DRD1, SLC2A4	80	14	19414	34.6679	1	0.297735	0.270736
GOTERM_BP_DIRECT	GO:0048546~digestive tract morphogenesis	2	2.46914	0.0555047	BCL2, EGFR	80	14	19414	34.6679	1	0.297735	0.270736
GOTERM_BP_DIRECT	GO:0042060~wound healing	3	3.7037	0.0562007	CDKN1A, CASP3, ERBB2	80	94	19414	7.74495	1	0.299838	0.272649
GOTERM_BP_DIRECT	GO:0043433~negative regulation of sequence-specific DNA binding transcription factor activity	3	3.7037	0.0562007	RB1, HMOX1, ESR1	80	94	19414	7.74495	1	0.299838	0.272649
GOTERM_BP_DIRECT	GO:0031647~regulation of protein stability	3	3.7037	0.0572618	CASP3, BCL2, MAPK1	80	95	19414	7.66342	1	0.304676	0.277048
GOTERM_BP_DIRECT	GO:0000302~response to reactive oxygen species	2	2.46914	0.0593509	GSTP1, CAT	80	15	19414	32.3567	1	0.308312	0.280355
GOTERM_BP_DIRECT	GO:1904385~cellular response to angiotensin	2	2.46914	0.0593509	MYC, RELA	80	15	19414	32.3567	1	0.308312	0.280355
GOTERM_BP_DIRECT	GO:0032966~negative regulation of collagen biosynthetic process	2	2.46914	0.0593509	IL6, PPARG	80	15	19414	32.3567	1	0.308312	0.280355
GOTERM_BP_DIRECT	GO:0016242~negative regulation of macroautophagy	2	2.46914	0.0593509	HMOX1, AKT1	80	15	19414	32.3567	1	0.308312	0.280355
GOTERM_BP_DIRECT	GO:0055093~response to hyperoxia	2	2.46914	0.0593509	MMP2, CAT	80	15	19414	32.3567	1	0.308312	0.280355
GOTERM_BP_DIRECT	GO:0070989~oxidative demethylation	2	2.46914	0.0593509	CYP1A2, CYP3A4	80	15	19414	32.3567	1	0.308312	0.280355
GOTERM_BP_DIRECT	GO:0045725~positive regulation of glycogen biosynthetic process	2	2.46914	0.0593509	INSR, AKT1	80	15	19414	32.3567	1	0.308312	0.280355
GOTERM_BP_DIRECT	GO:2001171~positive regulation of ATP biosynthetic process	2	2.46914	0.0593509	IL4, MYC	80	15	19414	32.3567	1	0.308312	0.280355
GOTERM_BP_DIRECT	GO:1904036~negative regulation of epithelial cell apoptotic process	2	2.46914	0.0593509	BCL2, HMOX1	80	15	19414	32.3567	1	0.308312	0.280355
GOTERM_BP_DIRECT	GO:0045651~positive regulation of macrophage differentiation	2	2.46914	0.0631815	RB1, CASP8	80	16	19414	30.3344	1	0.318978	0.290053
GOTERM_BP_DIRECT	GO:1903351~cellular response to dopamine	2	2.46914	0.0631815	MAPK1, DRD1	80	16	19414	30.3344	1	0.318978	0.290053
GOTERM_BP_DIRECT	GO:0090399~replicative senescence	2	2.46914	0.0631815	CDKN1A, TP53	80	16	19414	30.3344	1	0.318978	0.290053
GOTERM_BP_DIRECT	GO:0010039~response to iron ion	2	2.46914	0.0631815	CCND1, BCL2	80	16	19414	30.3344	1	0.318978	0.290053
GOTERM_BP_DIRECT	GO:0042551~neuron maturation	2	2.46914	0.0631815	RB1, BCL2	80	16	19414	30.3344	1	0.318978	0.290053
GOTERM_BP_DIRECT	GO:0010765~positive regulation of sodium ion transport	2	2.46914	0.0631815	AKT1, SCN5A	80	16	19414	30.3344	1	0.318978	0.290053
GOTERM_BP_DIRECT	GO:0035729~cellular response to hepatocyte growth factor stimulus	2	2.46914	0.0631815	IL10, RELA	80	16	19414	30.3344	1	0.318978	0.290053
GOTERM_BP_DIRECT	GO:0086010~membrane depolarization during action potential	2	2.46914	0.0631815	KCNH2, SCN5A	80	16	19414	30.3344	1	0.318978	0.290053
GOTERM_BP_DIRECT	GO:0070848~response to growth factor	2	2.46914	0.0631815	MYC, AKT1	80	16	19414	30.3344	1	0.318978	0.290053
GOTERM_BP_DIRECT	GO:0044849~estrous cycle	2	2.46914	0.0631815	PCNA, HAS2	80	16	19414	30.3344	1	0.318978	0.290053
GOTERM_BP_DIRECT	GO:0048599~oocyte development	2	2.46914	0.0631815	BCL2, CTNNB1	80	16	19414	30.3344	1	0.318978	0.290053
GOTERM_BP_DIRECT	GO:0030512~negative regulation of transforming growth factor beta receptor signaling pathway	3	3.7037	0.0637728	CAV1, PPARG, TP53	80	101	19414	7.20817	1	0.320324	0.291278
GOTERM_BP_DIRECT	GO:0030855~epithelial cell differentiation	3	3.7037	0.0637728	PCNA, PPARG, VEGFA	80	101	19414	7.20817	1	0.320324	0.291278
GOTERM_BP_DIRECT	GO:0032755~positive regulation of interleukin-6 production	3	3.7037	0.0659965	APP, IL6, IFNG	80	103	19414	7.0682	1	0.327356	0.297671
GOTERM_BP_DIRECT	GO:0048143~astrocyte activation	2	2.46914	0.0669968	APP, IFNG	80	17	19414	28.55	1	0.327356	0.297671
GOTERM_BP_DIRECT	GO:0008637~apoptotic mitochondrial changes	2	2.46914	0.0669968	AKT1, BCL2L1	80	17	19414	28.55	1	0.327356	0.297671
GOTERM_BP_DIRECT	GO:0071380~cellular response to prostaglandin E stimulus	2	2.46914	0.0669968	AKT1, PPARG	80	17	19414	28.55	1	0.327356	0.297671
GOTERM_BP_DIRECT	GO:0010288~response to lead ion	2	2.46914	0.0669968	APP, CAT	80	17	19414	28.55	1	0.327356	0.297671
GOTERM_BP_DIRECT	GO:0071901~negative regulation of protein serine/threonine kinase activity	2	2.46914	0.0669968	RB1, AKT1	80	17	19414	28.55	1	0.327356	0.297671
GOTERM_BP_DIRECT	GO:0006940~regulation of smooth muscle contraction	2	2.46914	0.0669968	CAV1, ADRB2	80	17	19414	28.55	1	0.327356	0.297671
GOTERM_BP_DIRECT	GO:0086005~ventricular cardiac muscle cell action potential	2	2.46914	0.0669968	KCNH2, SCN5A	80	17	19414	28.55	1	0.327356	0.297671
GOTERM_BP_DIRECT	GO:0051412~response to corticosterone	2	2.46914	0.0669968	CCND1, CALM2	80	17	19414	28.55	1	0.327356	0.297671
GOTERM_BP_DIRECT	GO:0031103~axon regeneration	2	2.46914	0.0669968	JUN, BCL2	80	17	19414	28.55	1	0.327356	0.297671
GOTERM_BP_DIRECT	GO:0045987~positive regulation of smooth muscle contraction	2	2.46914	0.0669968	CHRM3, PTGS2	80	17	19414	28.55	1	0.327356	0.297671
GOTERM_BP_DIRECT	GO:0007267~cell-cell signaling	4	4.93827	0.0674322	AR, GJA1, PGR, IL2	80	230	19414	4.22043	1	0.328669	0.298866
GOTERM_BP_DIRECT	GO:0032760~positive regulation of tumor necrosis factor production	3	3.7037	0.0693803	APP, IL6, IFNG	80	106	19414	6.86816	1	0.336754	0.306217
GOTERM_BP_DIRECT	GO:0003161~cardiac conduction system development	2	2.46914	0.0707967	GJA1, SCN5A	80	18	19414	26.9639	1	0.336754	0.306217
GOTERM_BP_DIRECT	GO:2000573~positive regulation of DNA biosynthetic process	2	2.46914	0.0707967	MYC, VEGFA	80	18	19414	26.9639	1	0.336754	0.306217
GOTERM_BP_DIRECT	GO:0014009~glial cell proliferation	2	2.46914	0.0707967	RB1, TP53	80	18	19414	26.9639	1	0.336754	0.306217
GOTERM_BP_DIRECT	GO:0033280~response to vitamin D	2	2.46914	0.0707967	TYR, PTGS2	80	18	19414	26.9639	1	0.336754	0.306217
GOTERM_BP_DIRECT	GO:0051044~positive regulation of membrane protein ectodomain proteolysis	2	2.46914	0.0707967	APP, IFNG	80	18	19414	26.9639	1	0.336754	0.306217
GOTERM_BP_DIRECT	GO:0045019~negative regulation of nitric oxide biosynthetic process	2	2.46914	0.0707967	IL10, CAV1	80	18	19414	26.9639	1	0.336754	0.306217
GOTERM_BP_DIRECT	GO:1901222~regulation of NIK/NF-kappaB signaling	2	2.46914	0.0707967	NFKBIA, RELA	80	18	19414	26.9639	1	0.336754	0.306217
GOTERM_BP_DIRECT	GO:0019538~protein metabolic process	2	2.46914	0.0707967	MMP1, MMP2	80	18	19414	26.9639	1	0.336754	0.306217
GOTERM_BP_DIRECT	GO:0071880~adenylate cyclase-activating adrenergic receptor signaling pathway	2	2.46914	0.0707967	DRD1, ADRB2	80	18	19414	26.9639	1	0.336754	0.306217
GOTERM_BP_DIRECT	GO:0030889~negative regulation of B cell proliferation	2	2.46914	0.0745814	IL10, CASP3	80	19	19414	25.5447	1	0.350533	0.318747
GOTERM_BP_DIRECT	GO:0048384~retinoic acid receptor signaling pathway	2	2.46914	0.0745814	RXRA, PPARG	80	19	19414	25.5447	1	0.350533	0.318747
GOTERM_BP_DIRECT	GO:0008209~androgen metabolic process	2	2.46914	0.0745814	CYP3A4, ESR1	80	19	19414	25.5447	1	0.350533	0.318747
GOTERM_BP_DIRECT	GO:0031396~regulation of protein ubiquitination	2	2.46914	0.0745814	HSP90AA1, CTNNB1	80	19	19414	25.5447	1	0.350533	0.318747
GOTERM_BP_DIRECT	GO:0060252~positive regulation of glial cell proliferation	2	2.46914	0.0745814	IL6, MYC	80	19	19414	25.5447	1	0.350533	0.318747
GOTERM_BP_DIRECT	GO:0006805~xenobiotic metabolic process	3	3.7037	0.0774909	GSTP1, CYP1A2, CYP3A4	80	113	19414	6.4427	1	0.362212	0.329367
GOTERM_BP_DIRECT	GO:0030220~platelet formation	2	2.46914	0.0783508	CASP9, CASP3	80	20	19414	24.2675	1	0.362212	0.329367
GOTERM_BP_DIRECT	GO:0042759~long-chain fatty acid biosynthetic process	2	2.46914	0.0783508	CYP1A2, CYP3A4	80	20	19414	24.2675	1	0.362212	0.329367
GOTERM_BP_DIRECT	GO:0060716~labyrinthine layer blood vessel development	2	2.46914	0.0783508	MAPK1, AKT1	80	20	19414	24.2675	1	0.362212	0.329367
GOTERM_BP_DIRECT	GO:0097202~activation of cysteine-type endopeptidase activity	2	2.46914	0.0783508	CASP9, CASP8	80	20	19414	24.2675	1	0.362212	0.329367
GOTERM_BP_DIRECT	GO:0033189~response to vitamin A	2	2.46914	0.0783508	CAT, PPARG	80	20	19414	24.2675	1	0.362212	0.329367
GOTERM_BP_DIRECT	GO:0032930~positive regulation of superoxide anion generation	2	2.46914	0.0783508	APP, GSTP1	80	20	19414	24.2675	1	0.362212	0.329367
GOTERM_BP_DIRECT	GO:0006693~prostaglandin metabolic process	2	2.46914	0.0821051	GSTP1, PTGES	80	21	19414	23.1119	1	0.374308	0.340366
GOTERM_BP_DIRECT	GO:0060218~hematopoietic stem cell differentiation	2	2.46914	0.0821051	BCL2, TP53	80	21	19414	23.1119	1	0.374308	0.340366
GOTERM_BP_DIRECT	GO:0031641~regulation of myelination	2	2.46914	0.0821051	CTNNB1, AKT1	80	21	19414	23.1119	1	0.374308	0.340366
GOTERM_BP_DIRECT	GO:0002042~cell migration involved in sprouting angiogenesis	2	2.46914	0.0821051	AKT1, VEGFA	80	21	19414	23.1119	1	0.374308	0.340366
GOTERM_BP_DIRECT	GO:0044267~cellular protein metabolic process	2	2.46914	0.0821051	MMP1, MMP2	80	21	19414	23.1119	1	0.374308	0.340366
GOTERM_BP_DIRECT	GO:0090201~negative regulation of release of cytochrome c from mitochondria	2	2.46914	0.0821051	AKT1, BCL2L1	80	21	19414	23.1119	1	0.374308	0.340366
GOTERM_BP_DIRECT	GO:0001822~kidney development	3	3.7037	0.0834586	CASP9, HAS2, VEGFA	80	118	19414	6.1697	1	0.379602	0.34518
GOTERM_BP_DIRECT	GO:0045861~negative regulation of proteolysis	2	2.46914	0.0858442	AKT1, TP53	80	22	19414	22.0614	1	0.381659	0.347051
GOTERM_BP_DIRECT	GO:0060546~negative regulation of necroptotic process	2	2.46914	0.0858442	CASP8, CAV1	80	22	19414	22.0614	1	0.381659	0.347051
GOTERM_BP_DIRECT	GO:0006939~smooth muscle contraction	2	2.46914	0.0858442	CHRM3, ADRB2	80	22	19414	22.0614	1	0.381659	0.347051
GOTERM_BP_DIRECT	GO:0046686~response to cadmium ion	2	2.46914	0.0858442	PCNA, CAT	80	22	19414	22.0614	1	0.381659	0.347051
GOTERM_BP_DIRECT	GO:0030520~intracellular estrogen receptor signaling pathway	2	2.46914	0.0858442	AR, ESR1	80	22	19414	22.0614	1	0.381659	0.347051
GOTERM_BP_DIRECT	GO:0045088~regulation of innate immune response	2	2.46914	0.0858442	CASP8, XIAP	80	22	19414	22.0614	1	0.381659	0.347051
GOTERM_BP_DIRECT	GO:0042178~xenobiotic catabolic process	2	2.46914	0.0858442	CYP1A2, CYP3A4	80	22	19414	22.0614	1	0.381659	0.347051
GOTERM_BP_DIRECT	GO:0070542~response to fatty acid	2	2.46914	0.0858442	CAT, PTGS2	80	22	19414	22.0614	1	0.381659	0.347051
GOTERM_BP_DIRECT	GO:0038083~peptidyl-tyrosine autophosphorylation	2	2.46914	0.0858442	INSR, EGFR	80	22	19414	22.0614	1	0.381659	0.347051
GOTERM_BP_DIRECT	GO:1903589~positive regulation of blood vessel endothelial cell proliferation involved in sprouting angiogenesis	2	2.46914	0.0858442	HMOX1, VEGFA	80	22	19414	22.0614	1	0.381659	0.347051
GOTERM_BP_DIRECT	GO:0001764~neuron migration	3	3.7037	0.0883312	HSP90AA1, GJA1, CTNNB1	80	122	19414	5.96742	1	0.391833	0.356302
GOTERM_BP_DIRECT	GO:0050730~regulation of peptidyl-tyrosine phosphorylation	2	2.46914	0.0895684	APP, EGFR	80	23	19414	21.1022	1	0.392907	0.357278
GOTERM_BP_DIRECT	GO:0006809~nitric oxide biosynthetic process	2	2.46914	0.0895684	CAV1, AKT1	80	23	19414	21.1022	1	0.392907	0.357278
GOTERM_BP_DIRECT	GO:0030521~androgen receptor signaling pathway	2	2.46914	0.0895684	AR, MAPK1	80	23	19414	21.1022	1	0.392907	0.357278
GOTERM_BP_DIRECT	GO:2000378~negative regulation of reactive oxygen species metabolic process	2	2.46914	0.0895684	BCL2, TP53	80	23	19414	21.1022	1	0.392907	0.357278
GOTERM_BP_DIRECT	GO:0002053~positive regulation of mesenchymal cell proliferation	2	2.46914	0.0895684	MYC, CTNNB1	80	23	19414	21.1022	1	0.392907	0.357278
GOTERM_BP_DIRECT	GO:0007399~nervous system development	5	6.17284	0.0908	CHRM3, APP, CHRM1, MET, VEGFA	80	418	19414	2.90281	1	0.397426	0.361388
GOTERM_BP_DIRECT	GO:0008104~protein localization	3	3.7037	0.0920404	GJA1, CAV1, TP53	80	125	19414	5.8242	1	0.401964	0.365515
GOTERM_BP_DIRECT	GO:0044772~mitotic cell cycle phase transition	2	2.46914	0.0932775	CCNB1, CCND1	80	24	19414	20.2229	1	0.405613	0.368833
GOTERM_BP_DIRECT	GO:0031175~neuron projection development	3	3.7037	0.093287	RB1, APP, IL6	80	126	19414	5.77798	1	0.405613	0.368833
GOTERM_BP_DIRECT	GO:0001649~osteoblast differentiation	3	3.7037	0.0945385	GJA1, CAT, AKT1	80	127	19414	5.73248	1	0.410151	0.372959
GOTERM_BP_DIRECT	GO:0007569~cell aging	2	2.46914	0.0969718	BCL2, TP53	80	25	19414	19.414	1	0.415233	0.37758
GOTERM_BP_DIRECT	GO:0051262~protein tetramerization	2	2.46914	0.0969718	APP, TP53	80	25	19414	19.414	1	0.415233	0.37758
GOTERM_BP_DIRECT	GO:0031954~positive regulation of protein autophosphorylation	2	2.46914	0.0969718	CALM2, VEGFA	80	25	19414	19.414	1	0.415233	0.37758
GOTERM_BP_DIRECT	GO:0043200~response to amino acid	2	2.46914	0.0969718	CASP3, BCL2	80	25	19414	19.414	1	0.415233	0.37758
GOTERM_BP_DIRECT	GO:0051899~membrane depolarization	2	2.46914	0.0969718	CAV1, SCN5A	80	25	19414	19.414	1	0.415233	0.37758
GOTERM_BP_DIRECT	GO:0036120~cellular response to platelet-derived growth factor stimulus	2	2.46914	0.0969718	MYC, HAS2	80	25	19414	19.414	1	0.415233	0.37758
GOTERM_CC_DIRECT	GO:0032991~macromolecular complex	23	28.3951	6.98357e-15	TOP2A, NCOA2, APP, CDKN1A, HSP90AA1, CAV1, PTGS2, ESR1, EGFR, CASP9, AR, CASP7, CASP8, MYC, CAT, ALB, MDM2, BCL2, BIRC5, AKT1, CTNNB1, CALM2, TP53	80	685	20624	8.65606	1.93046e-12	1.92746e-12	1.73891e-12
GOTERM_CC_DIRECT	GO:0005654~nucleoplasm	37	45.679	1.34681e-07	RB1, TOP2A, CDKN1A, PCNA, XIAP, RELA, NR3C2, CASP7, GJA1, CCNB1, CASP8, RXRA, CCND1, MYC, CASP3, ERBB2, NUF2, AKT1, HMOX1, MAPK1, SCN5A, MCL1, NCOA2, JUN, HSP90AA1, ESR1, NFKBIA, AR, CDK4, BCL2, MDM2, BIRC5, CTNNB1, PPARG, PGR, TOP1, TP53	80	4031	20624	2.36631	3.71713e-05	1.8586e-05	1.67678e-05
GOTERM_CC_DIRECT	GO:0045121~membrane raft	10	12.3457	4.06132e-07	DPP4, APP, GJA1, CASP8, CASP3, CAV1, ADCY2, SLC2A4, EGFR, ICAM1	80	245	20624	10.5224	0.000112086	3.73642e-05	3.3709e-05
GOTERM_CC_DIRECT	GO:0008303~caspase complex	4	4.93827	1.87248e-06	CASP9, CASP7, CASP8, CASP3	80	7	20624	147.314	0.000516672	0.000110938	0.000100085
GOTERM_CC_DIRECT	GO:0043235~receptor complex	9	11.1111	2.00974e-06	APP, RXRA, INSR, ERBB2, PPARG, ADRB2, MET, EGFR, NR3C2	80	220	20624	10.5464	0.000554535	0.000110938	0.000100085
GOTERM_CC_DIRECT	GO:0005634~nucleus	44	54.321	2.44767e-06	RB1, TOP2A, APP, CDKN1A, PCNA, GSTP1, XIAP, ADRB2, RELA, EGFR, NR3C2, CASP9, CASP7, GJA1, CCNB1, RXRA, CCND1, MYC, CASP3, ERBB2, AKT1, HMOX1, MAPK1, DRD1, MCL1, NCOA2, JUN, HSP90AA1, MMP2, TYR, ESR1, NFKBIA, AR, CDK4, ALB, BCL2, MDM2, BIRC5, CTNNB1, PPARG, PGR, TOP1, CALM2, TP53	80	6033	20624	1.88019	0.000675329	0.000112593	0.000101578
GOTERM_CC_DIRECT	GO:0005667~transcription factor complex	9	11.1111	2.88863e-06	RB1, NCOA2, JUN, RXRA, CDK4, CTNNB1, ESR1, TP53, RELA	80	231	20624	10.0442	0.000796945	0.000113894	0.000102753
GOTERM_CC_DIRECT	GO:0005887~integral component of plasma membrane	19	23.4568	6.29194e-06	KCNH2, CHRM3, APP, CHRM1, CHRM4, CAV1, INSR, ADCY2, SLC2A4, ADRB2, F3, EGFR, ICAM1, GJA1, CD40LG, ERBB2, HAS2, DRD1, MET	80	1438	20624	3.40626	0.00173507	0.000217072	0.000195837
GOTERM_CC_DIRECT	GO:0005901~caveola	6	7.40741	1.01518e-05	CAV1, INSR, HMOX1, MAPK1, SCN5A, PTGS2	80	75	20624	20.624	0.002798	0.000304123	0.000274372
GOTERM_CC_DIRECT	GO:0005615~extracellular space	22	27.1605	1.10189e-05	IL10, APP, PRSS1, MMP1, GSTP1, MMP2, F3, MMP9, EGFR, IL2, MMP10, ICAM1, VEGFA, IL4, CASP7, IL6, CD40LG, IFNG, CAT, ALB, HMOX1, XDH	80	1970	20624	2.87898	0.00303663	0.000304123	0.000274372
GOTERM_CC_DIRECT	GO:0000307~cyclin-dependent protein kinase holoenzyme complex	5	6.17284	2.1965e-05	CDKN1A, CCNB1, PCNA, CCND1, CDK4	80	43	20624	29.9767	0.00604408	0.000505963	0.000456466
GOTERM_CC_DIRECT	GO:0048471~perinuclear region of cytoplasm	13	16.0494	2.19984e-05	KCNH2, APP, HSP90AA1, CAV1, SLC2A4, TYR, EGFR, ERBB2, HMOX1, CTNNB1, PPARG, SCN5A, PTGES	80	735	20624	4.55973	0.00605323	0.000505963	0.000456466
GOTERM_CC_DIRECT	GO:0009986~cell surface	12	14.8148	3.82145e-05	DPP4, KCNH2, APP, HSP90AA1, CD40LG, SLC2A4, SCN5A, F3, MET, EGFR, ICAM1, VEGFA	80	654	20624	4.73028	0.010492	0.000811323	0.000731954
GOTERM_CC_DIRECT	GO:0005829~cytosol	39	48.1481	5.41321e-05	RB1, APP, CDKN1A, GSTP1, XIAP, SLC2A4, RELA, NR3C2, CASP9, CASP7, GJA1, CCNB1, CASP8, RXRA, CCND1, CASP3, ERBB2, NUF2, AKT1, HMOX1, MAPK1, XDH, MCL1, HSP90AA1, TYR, ESR1, NFKBIA, AR, CDK4, CAT, PDE3A, BCL2, MDM2, BIRC5, CTNNB1, PPARG, PGR, TP53, BCL2L1	80	5593	20624	1.79764	0.0148298	0.00106718	0.000962779
GOTERM_CC_DIRECT	GO:0005737~cytoplasm	39	48.1481	8.00799e-05	TOP2A, APP, GSTP1, XIAP, ADCY2, CYP3A4, PTGS2, RELA, EGFR, PTGS1, CASP9, CASP7, GJA1, CCNB1, CASP8, CCND1, CASP3, AKT1, MAPK1, MCL1, NCOA2, HSP90AA1, TYR, ESR1, VEGFA, NFKBIA, AR, CDK4, CAT, ALB, BCL2, MDM2, BIRC5, CTNNB1, PPARG, PGR, CALM2, TP53, BCL2L1	80	5687	20624	1.76793	0.0218605	0.00147347	0.00132933
GOTERM_CC_DIRECT	GO:0016020~membrane	29	35.8025	0.000124708	APP, CHRM1, ADCY2, ADRB2, SLC2A4, EGFR, ICAM1, DPP4, CCNB1, CCND1, ERBB2, NUF2, HMOX1, SCN5A, MCL1, HSP90AA1, CAV1, INSR, F3, ESR1, VEGFA, CD40LG, CAT, PDE3A, BCL2, CTNNB1, MET, CALM2, PTGES	80	3653	20624	2.04659	0.033836	0.00215122	0.00194077
GOTERM_CC_DIRECT	GO:0000785~chromatin	14	17.284	0.000170284	RB1, NCOA2, JUN, PCNA, ESR1, RELA, NR3C2, AR, RXRA, CDK4, MYC, PGR, PPARG, TP53	80	1053	20624	3.42754	0.0459149	0.00276461	0.00249416
GOTERM_CC_DIRECT	GO:0043209~myelin sheath	4	4.93827	0.000247656	HSP90AA1, ERBB2, BCL2, CALM2	80	32	20624	32.225	0.0660772	0.00379739	0.00342591
GOTERM_CC_DIRECT	GO:0005789~endoplasmic reticulum membrane	14	17.284	0.000289905	CHRM3, CAV1, CYP3A4, PTGS2, EGFR, PTGS1, NR3C2, GJA1, CYP1A2, BCL2, HMOX1, HAS2, DRD1, PTGES	80	1112	20624	3.24568	0.0769071	0.00421126	0.00379928
GOTERM_CC_DIRECT	GO:0005739~mitochondrion	16	19.7531	0.000374443	APP, HSP90AA1, GSTP1, MMP2, CASP9, GJA1, CASP8, RXRA, MYC, CAT, BCL2, AKT1, MAPK1, TP53, MCL1, BCL2L1	80	1458	20624	2.82908	0.0982027	0.00516731	0.00466181
GOTERM_CC_DIRECT	GO:0005741~mitochondrial outer membrane	6	7.40741	0.00117263	CASP8, BCL2, HMOX1, PGR, BCL2L1, MCL1	80	206	20624	7.50874	0.276632	0.0145813	0.0131548
GOTERM_CC_DIRECT	GO:0000228~nuclear chromosome	4	4.93827	0.0012296	TOP2A, JUN, BIRC5, TOP1	80	55	20624	18.7491	0.28793	0.0145813	0.0131548
GOTERM_CC_DIRECT	GO:0005925~focal adhesion	8	9.87654	0.00126596	DPP4, GJA1, CAV1, CAT, MAPK1, CTNNB1, EGFR, ICAM1	80	428	20624	4.81869	0.295049	0.0145813	0.0131548
GOTERM_CC_DIRECT	GO:0005576~extracellular region	19	23.4568	0.00129124	IL10, APP, PRSS1, HSP90AA1, MMP1, GSTP1, MMP2, MMP9, IL2, MMP10, VEGFA, DPP4, IL4, IL6, IFNG, CAT, ALB, MAPK1, MET	80	2184	20624	2.24277	0.299956	0.0145813	0.0131548
GOTERM_CC_DIRECT	GO:1904813~ficolin-1-rich granule lumen	5	6.17284	0.00132077	HSP90AA1, GSTP1, CAT, MAPK1, MMP9	80	124	20624	10.3952	0.305645	0.0145813	0.0131548
GOTERM_CC_DIRECT	GO:0005886~plasma membrane	34	41.9753	0.00146312	APP, CHRM3, CHRM1, CHRM4, ADCY2, ADRB2, SLC2A4, EGFR, ICAM1, DPP4, GJA1, ERBB2, AKT1, MAPK1, HAS2, DRD1, SCN5A, KCNH2, JUN, HSP90AA1, MMP2, CAV1, INSR, F3, ESR1, NFKBIA, AR, CD40LG, CAT, MDM2, CTNNB1, PGR, MET, CALM2	80	5333	20624	1.64358	0.332434	0.0155316	0.0140122
GOTERM_CC_DIRECT	GO:0017053~transcriptional repressor complex	4	4.93827	0.00173884	JUN, CCND1, MDM2, TP53	80	62	20624	16.6323	0.381425	0.0177748	0.016036
GOTERM_CC_DIRECT	GO:0009925~basal plasma membrane	4	4.93827	0.00208094	CHRM3, ERBB2, MET, EGFR	80	66	20624	15.6242	0.43726	0.0205121	0.0185055
GOTERM_CC_DIRECT	GO:0016323~basolateral plasma membrane	6	7.40741	0.00278079	CHRM3, HSP90AA1, CAV1, ERBB2, CTNNB1, EGFR	80	251	20624	6.16255	0.536323	0.0264654	0.0238764
GOTERM_CC_DIRECT	GO:0045211~postsynaptic membrane	5	6.17284	0.00719465	CHRM3, CHRM1, CHRM4, CTNNB1, DRD1	80	199	20624	6.47739	0.863701	0.065951	0.0594992
GOTERM_CC_DIRECT	GO:0070557~PCNA-p21 complex	2	2.46914	0.00764649	CDKN1A, PCNA	80	2	20624	257.8	0.879793	0.065951	0.0594992
GOTERM_CC_DIRECT	GO:0097128~cyclin D1-CDK4 complex	2	2.46914	0.00764649	CCND1, CDK4	80	2	20624	257.8	0.879793	0.065951	0.0594992
GOTERM_CC_DIRECT	GO:0090575~RNA polymerase II transcription factor complex	4	4.93827	0.0117789	NCOA2, JUN, RXRA, PPARG	80	123	20624	8.38374	0.962004	0.0961763	0.0867678
GOTERM_CC_DIRECT	GO:0005794~Golgi apparatus	11	13.5802	0.0118497	APP, GJA1, CD40LG, CAV1, ALB, CAT, MAPK1, HAS2, ADRB2, ESR1, PTGS1	80	1145	20624	2.47668	0.962748	0.0961763	0.0867678
GOTERM_CC_DIRECT	GO:0005783~endoplasmic reticulum	11	13.5802	0.0126803	APP, GJA1, CAV1, ALB, CAT, BCL2, HMOX1, SCN5A, PTGS2, TP53, BCL2L1	80	1157	20624	2.45099	0.970463	0.0961763	0.0867678
GOTERM_CC_DIRECT	GO:0042734~presynaptic membrane	4	4.93827	0.0128358	CHRM1, ERBB2, CTNNB1, DRD1	80	127	20624	8.11969	0.97172	0.0961763	0.0867678
GOTERM_CC_DIRECT	GO:0005876~spindle microtubule	3	3.7037	0.0128932	XIAP, BIRC5, CALM2	80	45	20624	17.1867	0.972171	0.0961763	0.0867678
GOTERM_CC_DIRECT	GO:0031965~nuclear membrane	5	6.17284	0.0172977	CCND1, CDK4, BCL2, EGFR, BCL2L1	80	258	20624	4.99612	0.9919	0.121827	0.10991
GOTERM_CC_DIRECT	GO:0001673~male germ cell nucleus	3	3.7037	0.0175966	TOP2A, PCNA, TOP1	80	53	20624	14.5925	0.992553	0.121827	0.10991
GOTERM_CC_DIRECT	GO:0016324~apical plasma membrane	6	7.40741	0.0176562	DPP4, HSP90AA1, GJA1, CAV1, ERBB2, ADRB2	80	394	20624	3.92589	0.992676	0.121827	0.10991
GOTERM_CC_DIRECT	GO:0000791~euchromatin	3	3.7037	0.0229142	JUN, CTNNB1, ESR1	80	61	20624	12.6787	0.998335	0.154251	0.139162
GOTERM_CC_DIRECT	GO:0031264~death-inducing signaling complex	2	2.46914	0.0265111	CASP8, CASP3	80	7	20624	73.6571	0.999398	0.170295	0.153636
GOTERM_CC_DIRECT	GO:0000775~chromosome, centromeric region	3	3.7037	0.0265315	TOP2A, NUF2, BIRC5	80	66	20624	11.7182	0.999402	0.170295	0.153636
GOTERM_CC_DIRECT	GO:0031093~platelet alpha granule lumen	3	3.7037	0.027281	APP, ALB, VEGFA	80	67	20624	11.5433	0.999516	0.171126	0.154385
GOTERM_CC_DIRECT	GO:0097136~Bcl-2 family protein complex	2	2.46914	0.0302413	BCL2L1, MCL1	80	8	20624	64.45	0.999791	0.177884	0.160482
GOTERM_CC_DIRECT	GO:0098590~plasma membrane region	2	2.46914	0.0302413	ERBB2, EGFR	80	8	20624	64.45	0.999791	0.177884	0.160482
GOTERM_CC_DIRECT	GO:0005788~endoplasmic reticulum lumen	5	6.17284	0.0302918	APP, IL6, ALB, MAPK1, PTGS2	80	307	20624	4.1987	0.999794	0.177884	0.160482
GOTERM_CC_DIRECT	GO:0005764~lysosome	5	6.17284	0.0318703	INSR, CAT, HAS2, ADRB2, TYR	80	312	20624	4.13141	0.999869	0.183254	0.165327
GOTERM_CC_DIRECT	GO:0016328~lateral plasma membrane	3	3.7037	0.0327615	GJA1, CTNNB1, SCN5A	80	74	20624	10.4514	0.999898	0.184534	0.166482
GOTERM_CC_DIRECT	GO:0005916~fascia adherens	2	2.46914	0.0376594	GJA1, CTNNB1	80	10	20624	51.56	0.999975	0.203804	0.183866
GOTERM_CC_DIRECT	GO:0005641~nuclear envelope lumen	2	2.46914	0.0376594	APP, PTGES	80	10	20624	51.56	0.999975	0.203804	0.183866
GOTERM_CC_DIRECT	GO:0016604~nuclear body	5	6.17284	0.0466263	NCOA2, CDKN1A, PCNA, MDM2, TP53	80	353	20624	3.65156	0.999998	0.247478	0.223268
GOTERM_CC_DIRECT	GO:0045202~synapse	6	7.40741	0.0551419	CHRM3, APP, CHRM1, CHRM4, MAPK1, CTNNB1	80	537	20624	2.88045	1	0.28602	0.25804
GOTERM_CC_DIRECT	GO:0005798~Golgi-associated vesicle	2	2.46914	0.0559605	APP, TYR	80	15	20624	34.3733	1	0.28602	0.25804
GOTERM_CC_DIRECT	GO:0030054~cell junction	4	4.93827	0.0627488	DPP4, GJA1, CTNNB1, EGFR	80	237	20624	4.35105	1	0.312893	0.282284
GOTERM_CC_DIRECT	GO:0042383~sarcolemma	3	3.7037	0.0634856	CAV1, SLC2A4, SCN5A	80	107	20624	7.22804	1	0.312893	0.282284
GOTERM_CC_DIRECT	GO:0005813~centrosome	6	7.40741	0.0664224	CCNB1, PCNA, CTNNB1, CALM2, TP53, BCL2L1	80	567	20624	2.72804	1	0.321624	0.290161
GOTERM_CC_DIRECT	GO:0016021~integral component of membrane	28	34.5679	0.0698933	APP, ADCY2, ADRB2, SLC2A4, CYP3A4, EGFR, ICAM1, DPP4, GJA1, MYC, ERBB2, HMOX1, SCN5A, MCL1, KCNH2, CAV1, INSR, TYR, F3, ESR1, AR, CD40LG, PDE3A, BCL2, MET, TP53, PTGES, BCL2L1	80	5394	20624	1.33823	1	0.332596	0.300059
GOTERM_CC_DIRECT	GO:0034774~secretory granule lumen	3	3.7037	0.0719778	HSP90AA1, GSTP1, CAT	80	115	20624	6.72522	1	0.33582	0.302968
GOTERM_CC_DIRECT	GO:0098978~glutamatergic synapse	5	6.17284	0.0730044	CHRM1, CTNNB1, AKT1, DRD1, RELA	80	411	20624	3.13625	1	0.33582	0.302968
GOTERM_CC_DIRECT	GO:0031012~extracellular matrix	4	4.93827	0.0766369	MMP1, MMP2, MMP10, VEGFA	80	258	20624	3.9969	1	0.344242	0.310566
GOTERM_CC_DIRECT	GO:0010008~endosome membrane	4	4.93827	0.0773297	INSR, ERBB2, ADRB2, EGFR	80	259	20624	3.98147	1	0.344242	0.310566
GOTERM_CC_DIRECT	GO:0098992~neuronal dense core vesicle	2	2.46914	0.0880405	APP, ADRB2	80	24	20624	21.4833	1	0.382986	0.34552
GOTERM_CC_DIRECT	GO:0005923~bicellular tight junction	3	3.7037	0.0888083	CCND1, CDK4, CTNNB1	80	130	20624	5.94923	1	0.382986	0.34552
GOTERM_CC_DIRECT	GO:0000922~spindle pole	3	3.7037	0.0923039	CCNB1, CTNNB1, CALM2	80	133	20624	5.81504	1	0.391936	0.353595
GOTERM_MF_DIRECT	GO:0019899~enzyme binding	27	33.3333	5.84321e-25	RB1, TOP2A, APP, PCNA, CYP3A4, PTGS2, RELA, EGFR, RXRA, CCND1, AKT1, HMOX1, SCN5A, JUN, HSP90AA1, CAV1, ESR1, NFKBIA, AR, CYP1A2, CAT, MDM2, BIRC5, CTNNB1, PPARG, PGR, TP53	80	380	18945	16.8262	2.33728e-22	2.33728e-22	1.99838e-22
GOTERM_MF_DIRECT	GO:0042802~identical protein binding	36	44.4444	9.88808e-17	RB1, APP, PCNA, XIAP, ADRB2, RELA, EGFR, CASP9, DPP4, CASP8, RXRA, ERBB2, AKT1, HMOX1, MAPK1, HAS2, KCNH2, JUN, HSP90AA1, CAV1, INSR, TYR, MMP9, ESR1, VEGFA, NFKBIA, CAT, ALB, BCL2, MDM2, BIRC5, PPARG, PGR, MET, TP53, BCL2L1	80	1704	18945	5.00308	4.44089e-14	1.97762e-14	1.69086e-14
GOTERM_MF_DIRECT	GO:0031625~ubiquitin protein ligase binding	14	17.284	5.09037e-10	RB1, KCNH2, CDKN1A, JUN, HSP90AA1, EGFR, RELA, NFKBIA, CASP8, MDM2, BCL2, CTNNB1, SCN5A, TP53	80	312	18945	10.6262	2.03615e-07	6.78716e-08	5.80302e-08
GOTERM_MF_DIRECT	GO:0042803~protein homodimerization activity	18	22.2222	7.29415e-09	KCNH2, TOP2A, APP, HSP90AA1, ADRB2, TYR, PTGS2, RELA, VEGFA, DPP4, CAT, BCL2, BIRC5, AKT1, HMOX1, XDH, MCL1, BCL2L1	80	736	18945	5.79161	2.91765e-06	7.29415e-07	6.2365e-07
GOTERM_MF_DIRECT	GO:0030235~nitric-oxide synthase regulator activity	5	6.17284	1.93541e-08	HSP90AA1, AKT1, ESR1, CALM2, EGFR	80	8	18945	148.008	7.7416e-06	1.54833e-06	1.32382e-06
GOTERM_MF_DIRECT	GO:0005515~protein binding	74	91.358	6.57215e-08	RB1, TOP2A, APP, CHRM3, CDKN1A, CHRM1, SLC2A4, ICAM1, NR3C2, CASP9, GJA1, CASP7, CASP8, CCND1, MYC, CASP3, NUF2, AKT1, SCN5A, IL10, KCNH2, NCOA2, HSP90AA1, MMP2, MMP9, F3, AR, IFNG, BIRC5, PPARG, PGR, TOP1, MET, TP53, PTGES, PCNA, GSTP1, XIAP, ADRB2, CYP3A4, PTGS2, EGFR, RELA, PTGS1, DPP4, CCNB1, RXRA, ERBB2, HMOX1, MAPK1, HAS2, DRD1, XDH, MCL1, JUN, INSR, CAV1, TYR, ESR1, IL2, VEGFA, NFKBIA, IL4…	80	12648	18945	1.38553	2.62883e-05	4.38144e-06	3.74613e-06
GOTERM_MF_DIRECT	GO:0097718~disordered domain specific binding	6	7.40741	4.35451e-07	RB1, HSP90AA1, MDM2, CTNNB1, CALM2, TP53	80	37	18945	38.402	0.000174165	2.48829e-05	2.12749e-05
GOTERM_MF_DIRECT	GO:0003682~chromatin binding	13	16.0494	5.24599e-07	TOP2A, NCOA2, APP, JUN, PCNA, ESR1, EGFR, RELA, AR, CTNNB1, PPARG, TOP1, TP53	80	469	18945	6.5641	0.000209818	2.62299e-05	2.24266e-05
GOTERM_MF_DIRECT	GO:0019901~protein kinase binding	13	16.0494	1.61362e-06	CDKN1A, CAV1, ESR1, RELA, CASP9, CCNB1, CCND1, AKT1, CTNNB1, SCN5A, CALM2, TP53, BCL2L1	80	522	18945	5.89763	0.000645241	7.17165e-05	6.13176e-05
GOTERM_MF_DIRECT	GO:0019903~protein phosphatase binding	7	8.64198	2.0432e-06	HSP90AA1, ERBB2, CTNNB1, PPARG, TP53, MET, EGFR	80	90	18945	18.4187	0.000816947	8.1728e-05	6.98775e-05
GOTERM_MF_DIRECT	GO:0004879~RNA polymerase II transcription factor activity, ligand-activated sequence-specific DNA binding	6	7.40741	2.98922e-06	AR, RXRA, PGR, PPARG, ESR1, NR3C2	80	54	18945	26.3125	0.00119498	0.000108699	9.29376e-05
GOTERM_MF_DIRECT	GO:0008233~peptidase activity	7	8.64198	5.02611e-06	CASP9, APP, CASP7, CASP8, MMP1, CASP3, MMP9	80	105	18945	15.7875	0.00200843	0.000167537	0.000143244
GOTERM_MF_DIRECT	GO:0005496~steroid binding	5	6.17284	7.06691e-06	AR, PGR, CYP3A4, ESR1, NR3C2	80	30	18945	39.4688	0.00282278	0.000217443	0.000185914
GOTERM_MF_DIRECT	GO:0097153~cysteine-type endopeptidase activity involved in apoptotic process	4	4.93827	8.20014e-06	CASP9, CASP7, CASP8, CASP3	80	10	18945	94.725	0.00327469	0.00023429	0.000200318
GOTERM_MF_DIRECT	GO:0034056~estrogen response element binding	4	4.93827	1.12413e-05	AR, PGR, ESR1, NR3C2	80	11	18945	86.1136	0.00448645	0.000299768	0.000256302
GOTERM_MF_DIRECT	GO:0097200~cysteine-type endopeptidase activity involved in execution phase of apoptosis	4	4.93827	1.49434e-05	CASP9, CASP7, CASP8, CASP3	80	12	18945	78.9375	0.00595956	0.000373584	0.000319414
GOTERM_MF_DIRECT	GO:0001221~transcription cofactor binding	5	6.17284	1.66579e-05	RXRA, MYC, CTNNB1, PPARG, ESR1	80	37	18945	32.0017	0.00664105	0.000387986	0.000331728
GOTERM_MF_DIRECT	GO:0044877~macromolecular complex binding	10	12.3457	1.74594e-05	CDKN1A, PCNA, CASP8, CCND1, MYC, CASP3, CAV1, INSR, NUF2, ADRB2	80	357	18945	6.6334	0.00695949	0.000387986	0.000331728
GOTERM_MF_DIRECT	GO:0008270~zinc ion binding	14	17.284	6.06965e-05	MMP1, MMP2, ESR1, MMP9, MMP10, NR3C2, AR, RXRA, ALB, MDM2, BIRC5, PGR, PPARG, TP53	80	873	18945	3.79768	0.023987	0.00127782	0.00109254
GOTERM_MF_DIRECT	GO:0003707~steroid hormone receptor activity	4	4.93827	0.00011638	RXRA, PGR, ESR1, NR3C2	80	23	18945	41.1848	0.0454877	0.0023276	0.0019901
GOTERM_MF_DIRECT	GO:0004252~serine-type endopeptidase activity	7	8.64198	0.00013439	DPP4, PRSS1, MMP1, MMP2, F3, MMP9, MMP10	80	188	18945	8.81749	0.0523401	0.00255981	0.00218864
GOTERM_MF_DIRECT	GO:0005125~cytokine activity	7	8.64198	0.000150745	IL10, IL4, IL6, CD40LG, IFNG, IL2, VEGFA	80	192	18945	8.63379	0.0585205	0.00274082	0.00234341
GOTERM_MF_DIRECT	GO:0046982~protein heterodimerization activity	9	11.1111	0.000164652	TOP2A, APP, CAV1, ERBB2, BCL2, BIRC5, TP53, BCL2L1, MCL1	80	374	18945	5.6987	0.063744	0.00286352	0.00244831
GOTERM_MF_DIRECT	GO:0097110~scaffold protein binding	5	6.17284	0.000175842	KCNH2, HSP90AA1, GJA1, CASP8, SCN5A	80	67	18945	17.6726	0.0679259	0.0029307	0.00250575
GOTERM_MF_DIRECT	GO:0051434~BH3 domain binding	3	3.7037	0.000254762	BCL2, BCL2L1, MCL1	80	6	18945	118.406	0.0968962	0.00407619	0.00348515
GOTERM_MF_DIRECT	GO:0016907~G-protein coupled acetylcholine receptor activity	3	3.7037	0.000355702	CHRM3, CHRM1, CHRM4	80	7	18945	101.491	0.132644	0.00547233	0.00467884
GOTERM_MF_DIRECT	GO:0000976~transcription regulatory region sequence-specific DNA binding	7	8.64198	0.000436443	KCNH2, AR, JUN, RXRA, PPARG, TP53, RELA	80	234	18945	7.08413	0.16022	0.00632909	0.00541138
GOTERM_MF_DIRECT	GO:0020037~heme binding	6	7.40741	0.000448373	CYP1A2, CAT, HMOX1, CYP3A4, PTGS2, PTGS1	80	153	18945	9.28676	0.164219	0.00632909	0.00541138
GOTERM_MF_DIRECT	GO:0051117~ATPase binding	5	6.17284	0.000458859	AR, CAV1, PGR, ESR1, EGFR	80	86	18945	13.7682	0.16772	0.00632909	0.00541138
GOTERM_MF_DIRECT	GO:0003700~transcription factor activity, sequence-specific DNA binding	10	12.3457	0.000548917	AR, JUN, RXRA, MYC, PGR, PPARG, ESR1, TP53, RELA, NR3C2	80	563	18945	4.20626	0.197182	0.00731889	0.00625765
GOTERM_MF_DIRECT	GO:0030331~estrogen receptor binding	4	4.93827	0.000712608	PCNA, CTNNB1, PPARG, ESR1	80	42	18945	22.5536	0.248095	0.00919495	0.00786168
GOTERM_MF_DIRECT	GO:0097199~cysteine-type endopeptidase activity involved in apoptotic signaling pathway	3	3.7037	0.000756049	CASP9, CASP8, CASP3	80	10	18945	71.0437	0.261057	0.00945061	0.00808027
GOTERM_MF_DIRECT	GO:0001223~transcription coactivator binding	4	4.93827	0.000931065	AR, PGR, ESR1, RELA	80	46	18945	20.5924	0.311059	0.0112856	0.00964922
GOTERM_MF_DIRECT	GO:0008179~adenylate cyclase binding	3	3.7037	0.00110289	ADCY2, ADRB2, CALM2	80	12	18945	59.2031	0.356863	0.0129751	0.0110937
GOTERM_MF_DIRECT	GO:0002020~protease binding	5	6.17284	0.00119627	DPP4, CASP3, BCL2, TP53, F3	80	111	18945	10.6672	0.380469	0.0136716	0.0116892
GOTERM_MF_DIRECT	GO:0004714~transmembrane receptor protein tyrosine kinase activity	4	4.93827	0.00140706	INSR, ERBB2, MET, EGFR	80	53	18945	17.8726	0.430628	0.015634	0.0133671
GOTERM_MF_DIRECT	GO:0003690~double-stranded DNA binding	5	6.17284	0.00145321	JUN, RXRA, PPARG, TOP1, EGFR	80	117	18945	10.1202	0.441055	0.0157103	0.0134323
GOTERM_MF_DIRECT	GO:0050998~nitric-oxide synthase binding	3	3.7037	0.00174041	CAV1, SCN5A, CALM2	80	15	18945	47.3625	0.501809	0.0183201	0.0156637
GOTERM_MF_DIRECT	GO:0042826~histone deacetylase binding	5	6.17284	0.00219798	TOP2A, HSP90AA1, CCND1, TP53, RELA	80	131	18945	9.03865	0.585284	0.0225434	0.0192746
GOTERM_MF_DIRECT	GO:0016301~kinase activity	6	7.40741	0.0026941	CDKN1A, CDK4, ERBB2, AKT1, CALM2, EGFR	80	229	18945	6.20469	0.660096	0.026941	0.0230345
GOTERM_MF_DIRECT	GO:0044325~ion channel binding	5	6.17284	0.00279581	HSP90AA1, CAV1, CTNNB1, SCN5A, CALM2	80	140	18945	8.45759	0.673685	0.0272762	0.0233212
GOTERM_MF_DIRECT	GO:0043565~sequence-specific DNA binding	7	8.64198	0.00304685	AR, RXRA, BCL2, PGR, PPARG, ESR1, NR3C2	80	342	18945	4.84704	0.704948	0.0290177	0.0248101
GOTERM_MF_DIRECT	GO:0019904~protein domain specific binding	6	7.40741	0.00372366	NCOA2, INSR, MDM2, SCN5A, TOP1, CALM2	80	247	18945	5.75253	0.775132	0.0346387	0.0296161
GOTERM_MF_DIRECT	GO:0000978~RNA polymerase II core promoter proximal region sequence-specific DNA binding	13	16.0494	0.00439353	NCOA2, APP, JUN, ESR1, RELA, NR3C2, AR, RXRA, MYC, PGR, PPARG, TOP1, TP53	80	1217	18945	2.52963	0.828176	0.0399412	0.0341497
GOTERM_MF_DIRECT	GO:0008083~growth factor activity	5	6.17284	0.00523908	IL10, IL4, IL6, IL2, VEGFA	80	167	18945	7.09019	0.877683	0.0465696	0.039817
GOTERM_MF_DIRECT	GO:0003677~DNA binding	14	17.284	0.00566628	TOP2A, APP, JUN, PCNA, ESR1, RELA, AR, MYC, ALB, MAPK1, PGR, PPARG, TOP1, TP53	80	1421	18945	2.33313	0.896993	0.049272	0.0421275
GOTERM_MF_DIRECT	GO:0008013~beta-catenin binding	4	4.93827	0.00671542	AR, GJA1, CTNNB1, ESR1	80	92	18945	10.2962	0.932473	0.0571525	0.0488654
GOTERM_MF_DIRECT	GO:0061629~RNA polymerase II sequence-specific DNA binding transcription factor binding	5	6.17284	0.00707386	RB1, AR, JUN, CTNNB1, TP53	80	182	18945	6.50584	0.941551	0.0589488	0.0504012
GOTERM_MF_DIRECT	GO:0016538~cyclin-dependent protein serine/threonine kinase regulator activity	3	3.7037	0.00738205	CCNB1, CCND1, CDK4	80	31	18945	22.9173	0.948376	0.0602617	0.0515237
GOTERM_MF_DIRECT	GO:0060090~binding, bridging	5	6.17284	0.00776888	RB1, AR, CCNB1, CAV1, BCL2	80	187	18945	6.33189	0.955829	0.0621511	0.0531392
GOTERM_MF_DIRECT	GO:0004666~prostaglandin-endoperoxide synthase activity	2	2.46914	0.00832276	PTGS2, PTGS1	80	2	18945	236.812	0.96467	0.0637291	0.0544884
GOTERM_MF_DIRECT	GO:0008022~protein C-terminus binding	5	6.17284	0.00835624	TOP2A, PCNA, ERBB2, CTNNB1, PPARG	80	191	18945	6.19928	0.965144	0.0637291	0.0544884
GOTERM_MF_DIRECT	GO:0004197~cysteine-type endopeptidase activity	4	4.93827	0.00844411	CASP9, CASP7, CASP8, CASP3	80	100	18945	9.4725	0.966358	0.0637291	0.0544884
GOTERM_MF_DIRECT	GO:0004993~G-protein coupled serotonin receptor activity	3	3.7037	0.00883454	CHRM3, CHRM1, CHRM4	80	34	18945	20.8952	0.971261	0.065441	0.0559521
GOTERM_MF_DIRECT	GO:0071889~14-3-3 protein binding	3	3.7037	0.00934482	AKT1, ESR1, TP53	80	35	18945	20.2982	0.976611	0.0679623	0.0581078
GOTERM_MF_DIRECT	GO:0004712~protein serine/threonine/tyrosine kinase activity	7	8.64198	0.0101329	CDK4, INSR, ERBB2, MAPK1, AKT1, MET, EGFR	80	440	18945	3.76747	0.982988	0.0712441	0.0609137
GOTERM_MF_DIRECT	GO:0047485~protein N-terminus binding	4	4.93827	0.0101523	MDM2, CALM2, TP53, RELA	80	107	18945	8.8528	0.983121	0.0712441	0.0609137
GOTERM_MF_DIRECT	GO:0051087~chaperone binding	4	4.93827	0.0106745	APP, ALB, BIRC5, TP53	80	109	18945	8.69037	0.986333	0.0736172	0.0629427
GOTERM_MF_DIRECT	GO:0004222~metalloendopeptidase activity	4	4.93827	0.0114866	MMP1, MMP2, MMP9, MMP10	80	112	18945	8.45759	0.990159	0.0778752	0.0665833
GOTERM_MF_DIRECT	GO:0004713~protein tyrosine kinase activity	4	4.93827	0.011765	INSR, ERBB2, MET, EGFR	80	113	18945	8.38274	0.991208	0.0784333	0.0670605
GOTERM_MF_DIRECT	GO:0051425~PTB domain binding	2	2.46914	0.0124585	APP, INSR	80	3	18945	157.875	0.99336	0.0816948	0.0698491
GOTERM_MF_DIRECT	GO:0016922~ligand-dependent nuclear receptor binding	3	3.7037	0.0138809	NCOA2, RXRA, CTNNB1	80	43	18945	16.5218	0.99627	0.0895544	0.076569
GOTERM_MF_DIRECT	GO:0001228~transcriptional activator activity, RNA polymerase II transcription regulatory region sequence-specific binding	7	8.64198	0.0146217	AR, JUN, MYC, PGR, ESR1, TP53, RELA	80	477	18945	3.47524	0.997238	0.0928362	0.0793749
GOTERM_MF_DIRECT	GO:0030284~estrogen receptor activity	2	2.46914	0.0165771	PDE3A, ESR1	80	4	18945	118.406	0.998752	0.100467	0.0858996
GOTERM_MF_DIRECT	GO:0050692~DBD domain binding	2	2.46914	0.0165771	RXRA, PPARG	80	4	18945	118.406	0.998752	0.100467	0.0858996
GOTERM_MF_DIRECT	GO:0034875~caffeine oxidase activity	2	2.46914	0.0165771	CYP1A2, CYP3A4	80	4	18945	118.406	0.998752	0.100467	0.0858996
GOTERM_MF_DIRECT	GO:0101021~estrogen 2-hydroxylase activity	2	2.46914	0.0206788	CYP1A2, CYP3A4	80	5	18945	94.725	0.999766	0.122635	0.104853
GOTERM_MF_DIRECT	GO:0004672~protein kinase activity	6	7.40741	0.020848	CCND1, CDK4, ERBB2, AKT1, MET, EGFR	80	378	18945	3.75893	0.999781	0.122635	0.104853
GOTERM_MF_DIRECT	GO:0005507~copper ion binding	3	3.7037	0.0259998	ALB, TYR, TP53	80	60	18945	11.8406	0.999973	0.150724	0.128869
GOTERM_MF_DIRECT	GO:0005102~receptor binding	6	7.40741	0.0278189	DPP4, APP, AR, GJA1, CAV1, PGR	80	408	18945	3.48254	0.999987	0.158965	0.135915
GOTERM_MF_DIRECT	GO:0050693~LBD domain binding	2	2.46914	0.0288316	RXRA, PPARG	80	7	18945	67.6607	0.999992	0.162432	0.138879
GOTERM_MF_DIRECT	GO:0042277~peptide binding	3	3.7037	0.0327568	RXRA, PPARG, RELA	80	68	18945	10.4476	0.999998	0.177745	0.151972
GOTERM_MF_DIRECT	GO:0101020~estrogen 16-alpha-hydroxylase activity	2	2.46914	0.0328829	CYP1A2, CYP3A4	80	8	18945	59.2031	0.999998	0.177745	0.151972
GOTERM_MF_DIRECT	GO:0005113~patched binding	2	2.46914	0.0328829	CCNB1, CAV1	80	8	18945	59.2031	0.999998	0.177745	0.151972
GOTERM_MF_DIRECT	GO:0046983~protein dimerization activity	4	4.93827	0.0394442	IL10, NCOA2, APP, MYC	80	180	18945	5.2625	1	0.210369	0.179865
GOTERM_MF_DIRECT	GO:0004175~endopeptidase activity	3	3.7037	0.0410814	MMP1, MMP2, MMP9	80	77	18945	9.22646	1	0.216218	0.184866
GOTERM_MF_DIRECT	GO:0001618~virus receptor activity	3	3.7037	0.0420509	DPP4, EGFR, ICAM1	80	78	18945	9.10817	1	0.218446	0.186772
GOTERM_MF_DIRECT	GO:0030594~neurotransmitter receptor activity	3	3.7037	0.0470253	CHRM3, CHRM1, CHRM4	80	83	18945	8.55949	1	0.241156	0.206188
GOTERM_MF_DIRECT	GO:0004861~cyclin-dependent protein serine/threonine kinase inhibitor activity	2	2.46914	0.0489216	CDKN1A, CASP3	80	12	18945	39.4688	1	0.244608	0.20914
GOTERM_MF_DIRECT	GO:0016504~peptidase activator activity	2	2.46914	0.0489216	APP, CAV1	80	12	18945	39.4688	1	0.244608	0.20914
GOTERM_MF_DIRECT	GO:0001227~transcriptional repressor activity, RNA polymerase II transcription regulatory region sequence-specific binding	5	6.17284	0.0523198	JUN, MYC, PPARG, TP53, RELA	80	337	18945	3.51354	1	0.258	0.22059
GOTERM_MF_DIRECT	GO:0008353~RNA polymerase II carboxy-terminal domain kinase activity	2	2.46914	0.0528901	CDK4, MAPK1	80	13	18945	36.4327	1	0.258	0.22059
GOTERM_MF_DIRECT	GO:0016702~oxidoreductase activity, acting on single donors with incorporation of molecular oxygen, incorporation of two atoms of oxygen	2	2.46914	0.0568422	PTGS2, PTGS1	80	14	18945	33.8304	1	0.273938	0.234217
GOTERM_MF_DIRECT	GO:0005123~death receptor binding	2	2.46914	0.0646977	CASP8, CASP3	80	16	18945	29.6016	1	0.30446	0.260313
GOTERM_MF_DIRECT	GO:0061575~cyclin-dependent protein serine/threonine kinase activator activity	2	2.46914	0.0646977	CCNB1, CCND1	80	16	18945	29.6016	1	0.30446	0.260313
GOTERM_MF_DIRECT	GO:0016491~oxidoreductase activity	4	4.93827	0.0685321	CYP1A2, TYR, CYP3A4, XDH	80	226	18945	4.19137	1	0.313003	0.267618
GOTERM_MF_DIRECT	GO:0030296~protein tyrosine kinase activator activity	2	2.46914	0.0686012	INSR, EGFR	80	17	18945	27.8603	1	0.313003	0.267618
GOTERM_MF_DIRECT	GO:0019900~kinase binding	3	3.7037	0.0688608	RB1, CTNNB1, EGFR	80	103	18945	6.89745	1	0.313003	0.267618
GOTERM_MF_DIRECT	GO:0001046~core promoter sequence-specific DNA binding	2	2.46914	0.0724886	MYC, TP53	80	18	18945	26.3125	1	0.325791	0.278552
GOTERM_MF_DIRECT	GO:0043548~phosphatidylinositol 3-kinase binding	2	2.46914	0.0763599	INSR, CALM2	80	19	18945	24.9276	1	0.332	0.28386
GOTERM_MF_DIRECT	GO:0016209~antioxidant activity	2	2.46914	0.0763599	ALB, CAT	80	19	18945	24.9276	1	0.332	0.28386
GOTERM_MF_DIRECT	GO:0008301~DNA binding, bending	2	2.46914	0.0763599	TOP2A, TOP1	80	19	18945	24.9276	1	0.332	0.28386
GOTERM_MF_DIRECT	GO:0000981~RNA polymerase II transcription factor activity, sequence-specific DNA binding	10	12.3457	0.0855516	AR, JUN, RXRA, MYC, PGR, PPARG, ESR1, TP53, RELA, NR3C2	80	1283	18945	1.84577	1	0.366161	0.313067
GOTERM_MF_DIRECT	GO:0043027~cysteine-type endopeptidase inhibitor activity involved in apoptotic process	2	2.46914	0.0878786	XIAP, BIRC5	80	22	18945	21.5284	1	0.366161	0.313067
GOTERM_MF_DIRECT	GO:0004602~glutathione peroxidase activity	2	2.46914	0.0878786	GSTP1, PTGES	80	22	18945	21.5284	1	0.366161	0.313067
GOTERM_MF_DIRECT	GO:0070182~DNA polymerase binding	2	2.46914	0.0878786	HSP90AA1, PCNA	80	22	18945	21.5284	1	0.366161	0.313067
GOTERM_MF_DIRECT	GO:0035035~histone acetyltransferase binding	2	2.46914	0.0916865	PCNA, TP53	80	23	18945	20.5924	1	0.378089	0.323266
GOTERM_MF_DIRECT	GO:0044389~ubiquitin-like protein ligase binding	2	2.46914	0.0954787	CCNB1, JUN	80	24	18945	19.7344	1	0.385773	0.329836
GOTERM_MF_DIRECT	GO:0070412~R-SMAD binding	2	2.46914	0.0954787	JUN, PPARG	80	24	18945	19.7344	1	0.385773	0.329836
KEGG_PATHWAY	hsa05200:Pathways in cancer	42	51.8519	1.76116e-30	RB1, CDKN1A, GSTP1, XIAP, ADCY2, PTGS2, RELA, EGFR, CASP9, CASP7, CASP8, RXRA, CCND1, MYC, CASP3, ERBB2, AKT1, HMOX1, MAPK1, JUN, HSP90AA1, MMP1, MMP2, MMP9, ESR1, IL2, VEGFA, IL4, NFKBIA, AR, IL6, IFNG, CDK4, BCL2, MDM2, BIRC5, CTNNB1, PPARG, MET, CALM2, TP53, BCL2L1	75	531	8465	8.92731	4.15635e-28	4.15635e-28	1.77878e-28
KEGG_PATHWAY	hsa05215:Prostate cancer	18	22.2222	3.09137e-18	RB1, CDKN1A, HSP90AA1, GSTP1, MMP9, EGFR, RELA, CASP9, NFKBIA, AR, CCND1, ERBB2, MDM2, BCL2, AKT1, MAPK1, CTNNB1, TP53	75	97	8465	20.9443	7.29564e-16	3.64782e-16	1.56114e-16
KEGG_PATHWAY	hsa05219:Bladder cancer	14	17.284	8.25437e-18	RB1, CDKN1A, MMP1, MMP2, MMP9, EGFR, VEGFA, CCND1, CDK4, MYC, ERBB2, MDM2, MAPK1, TP53	75	41	8465	38.5398	1.94803e-15	6.49344e-16	2.77897e-16
KEGG_PATHWAY	hsa05207:Chemical carcinogenesis - receptor activation	21	25.9259	6.47499e-16	RB1, JUN, HSP90AA1, XIAP, ADCY2, ADRB2, CYP3A4, ESR1, EGFR, RELA, VEGFA, AR, RXRA, CCND1, MYC, CYP1A2, BCL2, BIRC5, AKT1, MAPK1, PGR	75	212	8465	11.1802	1.57208e-13	3.77835e-14	1.617e-14
KEGG_PATHWAY	hsa05417:Lipid and atherosclerosis	21	25.9259	8.52165e-16	JUN, HSP90AA1, MMP1, MMP9, RELA, ICAM1, CASP9, NFKBIA, CASP7, IL6, CASP8, RXRA, CD40LG, CASP3, BCL2, AKT1, MAPK1, PPARG, CALM2, TP53, BCL2L1	75	215	8465	11.0242	2.0961e-13	3.77835e-14	1.617e-14
KEGG_PATHWAY	hsa01524:Platinum drug resistance	15	18.5185	1.00451e-15	TOP2A, CDKN1A, GSTP1, XIAP, CASP9, CASP8, CASP3, ERBB2, MDM2, BCL2, BIRC5, AKT1, MAPK1, TP53, BCL2L1	75	73	8465	23.1918	2.35811e-13	3.77835e-14	1.617e-14
KEGG_PATHWAY	hsa05222:Small cell lung cancer	16	19.7531	1.1207e-15	RB1, CDKN1A, XIAP, PTGS2, RELA, CASP9, NFKBIA, RXRA, CCND1, CDK4, MYC, CASP3, BCL2, AKT1, TP53, BCL2L1	75	92	8465	19.629	2.62013e-13	3.77835e-14	1.617e-14
KEGG_PATHWAY	hsa05167:Kaposi sarcoma-associated herpesvirus infection	20	24.6914	2.04097e-15	RB1, CDKN1A, JUN, PTGS2, RELA, ICAM1, VEGFA, CASP9, NFKBIA, IL6, CASP8, CCND1, CDK4, MYC, CASP3, AKT1, MAPK1, CTNNB1, CALM2, TP53	75	194	8465	11.6357	4.71623e-13	5.7071e-14	2.44245e-14
KEGG_PATHWAY	hsa05163:Human cytomegalovirus infection	21	25.9259	2.17644e-15	RB1, CDKN1A, ADCY2, PTGS2, EGFR, RELA, VEGFA, CASP9, NFKBIA, IL6, CASP8, CCND1, CDK4, MYC, CASP3, MDM2, AKT1, MAPK1, CTNNB1, CALM2, TP53	75	225	8465	10.5342	5.24025e-13	5.7071e-14	2.44245e-14
KEGG_PATHWAY	hsa01522:Endocrine resistance	16	19.7531	3.10653e-15	RB1, CDKN1A, JUN, MMP2, ADCY2, ESR1, MMP9, EGFR, CCND1, CDK4, ERBB2, MDM2, BCL2, AKT1, MAPK1, TP53	75	98	8465	18.4272	7.33635e-13	7.33142e-14	3.1376e-14
KEGG_PATHWAY	hsa04151:PI3K-Akt signaling pathway	24	29.6296	1.13571e-14	CDKN1A, HSP90AA1, CHRM1, INSR, EGFR, IL2, RELA, VEGFA, CASP9, IL4, IL6, RXRA, CCND1, CDK4, MYC, ERBB2, MDM2, BCL2, AKT1, MAPK1, MET, TP53, MCL1, BCL2L1	75	354	8465	7.65198	2.67253e-12	2.43662e-13	1.04279e-13
KEGG_PATHWAY	hsa05160:Hepatitis C	17	20.9877	2.41751e-13	RB1, CDKN1A, EGFR, RELA, CASP9, NFKBIA, CASP8, RXRA, IFNG, CCND1, CDK4, MYC, CASP3, AKT1, MAPK1, CTNNB1, TP53	75	157	8465	12.2212	5.70402e-11	4.75443e-12	2.03473e-12
KEGG_PATHWAY	hsa05161:Hepatitis B	17	20.9877	3.96323e-13	RB1, CDKN1A, JUN, PCNA, MMP9, RELA, CASP9, NFKBIA, IL6, CASP8, MYC, CASP3, BCL2, BIRC5, AKT1, MAPK1, TP53	75	162	8465	11.844	9.35385e-11	7.19479e-12	3.07913e-12
KEGG_PATHWAY	hsa05418:Fluid shear stress and atherosclerosis	16	19.7531	6.33294e-13	JUN, HSP90AA1, GSTP1, MMP2, CAV1, MMP9, RELA, ICAM1, VEGFA, IFNG, BCL2, AKT1, HMOX1, CTNNB1, CALM2, TP53	75	139	8465	12.9918	1.49452e-10	1.06755e-11	4.56876e-12
KEGG_PATHWAY	hsa05212:Pancreatic cancer	13	16.0494	1.57016e-12	RB1, CDKN1A, EGFR, RELA, VEGFA, CASP9, CCND1, CDK4, ERBB2, AKT1, MAPK1, TP53, BCL2L1	75	76	8465	19.3061	3.70564e-10	2.47039e-11	1.05724e-11
KEGG_PATHWAY	hsa05210:Colorectal cancer	13	16.0494	7.2287e-12	CDKN1A, JUN, EGFR, CASP9, CCND1, MYC, CASP3, BCL2, BIRC5, AKT1, MAPK1, CTNNB1, TP53	75	86	8465	17.0612	1.70596e-09	1.06623e-10	4.56312e-11
KEGG_PATHWAY	hsa04210:Apoptosis	15	18.5185	7.79302e-12	JUN, XIAP, RELA, CASP9, NFKBIA, CASP7, CASP8, CASP3, BCL2, BIRC5, AKT1, MAPK1, TP53, MCL1, BCL2L1	75	136	8465	12.4485	1.83915e-09	1.08186e-10	4.62997e-11
KEGG_PATHWAY	hsa05169:Epstein-Barr virus infection	17	20.9877	1.21545e-11	RB1, CDKN1A, JUN, RELA, ICAM1, CASP9, NFKBIA, IL6, CASP8, CCND1, CDK4, MYC, CASP3, MDM2, BCL2, AKT1, TP53	75	202	8465	9.49868	2.86846e-09	1.59358e-10	6.82e-11
KEGG_PATHWAY	hsa05205:Proteoglycans in cancer	17	20.9877	1.52254e-11	CDKN1A, MMP2, CAV1, ESR1, MMP9, EGFR, VEGFA, CCND1, MYC, CASP3, ERBB2, MDM2, AKT1, MAPK1, CTNNB1, MET, TP53	75	205	8465	9.35967	3.59319e-09	1.89115e-10	8.09348e-11
KEGG_PATHWAY	hsa05223:Non-small cell lung cancer	12	14.8148	2.08765e-11	RB1, CASP9, CDKN1A, RXRA, CCND1, CDK4, ERBB2, MAPK1, AKT1, TP53, MET, EGFR	75	72	8465	18.8111	4.92686e-09	2.40227e-10	1.02809e-10
KEGG_PATHWAY	hsa04657:IL-17 signaling pathway	13	16.0494	2.13761e-11	JUN, HSP90AA1, MMP1, PTGS2, MMP9, RELA, IL4, NFKBIA, IL6, CASP8, IFNG, CASP3, MAPK1	75	94	8465	15.6092	5.04477e-09	2.40227e-10	1.02809e-10
KEGG_PATHWAY	hsa05220:Chronic myeloid leukemia	12	14.8148	3.84866e-11	RB1, NFKBIA, CDKN1A, CCND1, CDK4, MYC, MDM2, MAPK1, AKT1, TP53, RELA, BCL2L1	75	76	8465	17.8211	9.08283e-09	4.12856e-10	1.76688e-10
KEGG_PATHWAY	hsa04933:AGE-RAGE signaling pathway in diabetic complications	13	16.0494	4.51311e-11	JUN, MMP2, F3, RELA, ICAM1, VEGFA, IL6, CCND1, CDK4, CASP3, BCL2, AKT1, MAPK1	75	100	8465	14.6727	1.06509e-08	4.63084e-10	1.98184e-10
KEGG_PATHWAY	hsa05166:Human T-cell leukemia virus 1 infection	17	20.9877	5.10417e-11	RB1, CDKN1A, JUN, XIAP, ADCY2, IL2, RELA, ICAM1, NFKBIA, IL6, CCND1, CDK4, MYC, AKT1, MAPK1, TP53, BCL2L1	75	222	8465	8.64294	1.20458e-08	5.0191e-10	2.14801e-10
KEGG_PATHWAY	hsa05162:Measles	14	17.284	1.59504e-10	JUN, IL2, RELA, CASP9, NFKBIA, IL6, CASP8, CCND1, CDK4, CASP3, BCL2, AKT1, TP53, BCL2L1	75	139	8465	11.3679	3.76429e-08	1.50572e-09	6.44395e-10
KEGG_PATHWAY	hsa05145:Toxoplasmosis	13	16.0494	1.74824e-10	IL10, XIAP, RELA, CASP9, NFKBIA, CASP8, CD40LG, IFNG, CASP3, BCL2, AKT1, MAPK1, BCL2L1	75	112	8465	13.1006	4.12585e-08	1.58687e-09	6.79125e-10
KEGG_PATHWAY	hsa04668:TNF signaling pathway	13	16.0494	2.15637e-10	JUN, XIAP, PTGS2, MMP9, RELA, ICAM1, NFKBIA, CASP7, IL6, CASP8, CASP3, AKT1, MAPK1	75	114	8465	12.8708	5.08902e-08	1.88482e-09	8.06641e-10
KEGG_PATHWAY	hsa05224:Breast cancer	14	17.284	3.23004e-10	RB1, CDKN1A, JUN, ESR1, EGFR, CCND1, CDK4, MYC, ERBB2, AKT1, MAPK1, CTNNB1, PGR, TP53	75	147	8465	10.7492	7.62289e-08	2.72246e-09	1.16512e-09
KEGG_PATHWAY	hsa04115:p53 signaling pathway	11	13.5802	6.40204e-10	CASP9, CDKN1A, CCNB1, CASP8, CCND1, CDK4, CASP3, MDM2, BCL2, TP53, BCL2L1	75	74	8465	16.7775	1.51088e-07	5.20994e-09	2.22968e-09
KEGG_PATHWAY	hsa04625:C-type lectin receptor signaling pathway	12	14.8148	1.23601e-09	IL10, NFKBIA, IL6, JUN, CASP8, MDM2, MAPK1, AKT1, PTGS2, CALM2, RELA, IL2	75	104	8465	13.0231	2.91698e-07	9.72327e-09	4.16123e-09
KEGG_PATHWAY	hsa05213:Endometrial cancer	10	12.3457	1.36732e-09	CASP9, CDKN1A, CCND1, MYC, ERBB2, MAPK1, CTNNB1, AKT1, TP53, EGFR	75	58	8465	19.4598	3.22687e-07	1.04092e-08	4.4548e-09
KEGG_PATHWAY	hsa05225:Hepatocellular carcinoma	14	17.284	1.70434e-09	RB1, CDKN1A, GSTP1, EGFR, CCND1, CDK4, MYC, AKT1, HMOX1, MAPK1, CTNNB1, MET, TP53, BCL2L1	75	168	8465	9.40556	4.02224e-07	1.25695e-08	5.37932e-09
KEGG_PATHWAY	hsa04915:Estrogen signaling pathway	13	16.0494	2.01686e-09	NCOA2, JUN, HSP90AA1, MMP2, ADCY2, ESR1, MMP9, EGFR, BCL2, AKT1, MAPK1, PGR, CALM2	75	138	8465	10.6324	4.7598e-07	1.42592e-08	6.10246e-09
KEGG_PATHWAY	hsa04066:HIF-1 signaling pathway	12	14.8148	2.0543e-09	IL6, CDKN1A, IFNG, INSR, ERBB2, BCL2, HMOX1, MAPK1, AKT1, RELA, EGFR, VEGFA	75	109	8465	12.4257	4.84814e-07	1.42592e-08	6.10246e-09
KEGG_PATHWAY	hsa05226:Gastric cancer	13	16.0494	4.87339e-09	RB1, CDKN1A, EGFR, RXRA, CCND1, MYC, ERBB2, BCL2, AKT1, MAPK1, CTNNB1, MET, TP53	75	149	8465	9.84743	1.15012e-06	3.28606e-08	1.40632e-08
KEGG_PATHWAY	hsa04218:Cellular senescence	13	16.0494	8.22882e-09	RB1, CDKN1A, RELA, IL6, CCNB1, CCND1, CDK4, MYC, MDM2, AKT1, MAPK1, CALM2, TP53	75	156	8465	9.40556	1.942e-06	5.26726e-08	2.25421e-08
KEGG_PATHWAY	hsa04215:Apoptosis - multiple species	8	9.87654	8.258e-09	CASP9, CASP7, CASP8, CASP3, BCL2, XIAP, BIRC5, BCL2L1	75	32	8465	28.2167	1.94889e-06	5.26726e-08	2.25421e-08
KEGG_PATHWAY	hsa05218:Melanoma	10	12.3457	9.9145e-09	RB1, CDKN1A, CCND1, CDK4, MDM2, MAPK1, AKT1, TP53, MET, EGFR	75	72	8465	15.6759	2.33982e-06	6.15742e-08	2.63517e-08
KEGG_PATHWAY	hsa05214:Glioma	10	12.3457	1.4328e-08	RB1, CDKN1A, CCND1, CDK4, MDM2, MAPK1, AKT1, CALM2, TP53, EGFR	75	75	8465	15.0489	3.38139e-06	8.61038e-08	3.68495e-08
KEGG_PATHWAY	hsa04068:FoxO signaling pathway	12	14.8148	1.45939e-08	IL10, IL6, CDKN1A, CCNB1, CCND1, INSR, CAT, MDM2, MAPK1, AKT1, SLC2A4, EGFR	75	131	8465	10.3389	3.44415e-06	8.61038e-08	3.68495e-08
KEGG_PATHWAY	hsa04630:JAK-STAT signaling pathway	13	16.0494	1.6633e-08	IL10, CDKN1A, EGFR, IL2, IL4, IL6, IFNG, CCND1, MYC, BCL2, AKT1, MCL1, BCL2L1	75	166	8465	8.83896	3.92538e-06	9.57411e-08	4.0974e-08
KEGG_PATHWAY	hsa04660:T cell receptor signaling pathway	11	13.5802	1.8893e-08	IL10, NFKBIA, IL4, JUN, CD40LG, IFNG, CDK4, MAPK1, AKT1, RELA, IL2	75	104	8465	11.9378	4.45873e-06	1.0616e-07	4.5433e-08
KEGG_PATHWAY	hsa05216:Thyroid cancer	8	9.87654	2.43964e-08	CDKN1A, RXRA, CCND1, MYC, MAPK1, CTNNB1, PPARG, TP53	75	37	8465	24.4036	5.75753e-06	1.33896e-07	5.73031e-08
KEGG_PATHWAY	hsa05206:MicroRNAs in cancer	16	19.7531	5.26182e-08	CDKN1A, PTGS2, MMP9, EGFR, VEGFA, CCND1, MYC, CASP3, ERBB2, MDM2, BCL2, HMOX1, MAPK1, MET, TP53, MCL1	75	310	8465	5.82538	1.24178e-05	2.82225e-07	1.20783e-07
KEGG_PATHWAY	hsa04919:Thyroid hormone signaling pathway	11	13.5802	8.1394e-08	CASP9, NCOA2, RXRA, CCND1, MYC, MDM2, MAPK1, CTNNB1, AKT1, ESR1, TP53	75	121	8465	10.2606	1.92088e-05	4.26866e-07	1.82684e-07
KEGG_PATHWAY	hsa04926:Relaxin signaling pathway	11	13.5802	1.49648e-07	NFKBIA, JUN, MMP1, MMP2, MAPK1, AKT1, ADCY2, MMP9, RELA, EGFR, VEGFA	75	129	8465	9.62429	3.53164e-05	7.67761e-07	3.28576e-07
KEGG_PATHWAY	hsa05142:Chagas disease	10	12.3457	2.16524e-07	IL10, NFKBIA, IL6, JUN, CASP8, IFNG, MAPK1, AKT1, RELA, IL2	75	102	8465	11.0654	5.10983e-05	1.08723e-06	4.65296e-07
KEGG_PATHWAY	hsa05164:Influenza A	12	14.8148	2.30087e-07	NFKBIA, CASP9, IL6, PRSS1, CASP8, IFNG, CDK4, CASP3, MAPK1, AKT1, RELA, ICAM1	75	171	8465	7.92047	5.4299e-05	1.13126e-06	4.84141e-07
KEGG_PATHWAY	hsa04659:Th17 cell differentiation	10	12.3457	3.54631e-07	NFKBIA, IL4, IL6, HSP90AA1, JUN, RXRA, IFNG, MAPK1, RELA, IL2	75	108	8465	10.4506	8.36895e-05	1.70802e-06	7.30975e-07
KEGG_PATHWAY	hsa01521:EGFR tyrosine kinase inhibitor resistance	9	11.1111	3.67944e-07	IL6, ERBB2, BCL2, MAPK1, AKT1, MET, EGFR, BCL2L1, VEGFA	75	79	8465	12.8582	8.6831e-05	1.7367e-06	7.43247e-07
KEGG_PATHWAY	hsa05165:Human papillomavirus infection	15	18.5185	8.06543e-07	RB1, CDKN1A, PTGS2, EGFR, RELA, VEGFA, CASP8, CCND1, CDK4, CASP3, MDM2, AKT1, MAPK1, CTNNB1, TP53	75	331	8465	5.1148	0.000190326	3.73224e-06	1.59727e-06
KEGG_PATHWAY	hsa04510:Focal adhesion	12	14.8148	1.28255e-06	JUN, CCND1, CAV1, ERBB2, BCL2, MAPK1, XIAP, CTNNB1, AKT1, MET, EGFR, VEGFA	75	203	8465	6.67192	0.000302636	5.8208e-06	2.4911e-06
KEGG_PATHWAY	hsa05203:Viral carcinogenesis	12	14.8148	1.34629e-06	RB1, NFKBIA, CDKN1A, JUN, CASP8, CCND1, CDK4, CASP3, MDM2, MAPK1, TP53, RELA	75	204	8465	6.63922	0.000317674	5.99479e-06	2.56557e-06
KEGG_PATHWAY	hsa05132:Salmonella infection	13	16.0494	1.39937e-06	JUN, HSP90AA1, RELA, NFKBIA, CASP7, IL6, CASP8, MYC, CASP3, BCL2, AKT1, MAPK1, CTNNB1	75	249	8465	5.89264	0.000330197	6.11577e-06	2.61734e-06
KEGG_PATHWAY	hsa05170:Human immunodeficiency virus 1 infection	12	14.8148	1.96516e-06	NFKBIA, CASP9, CCNB1, JUN, CASP8, CASP3, BCL2, MAPK1, AKT1, CALM2, RELA, BCL2L1	75	212	8465	6.38868	0.00046367	8.43232e-06	3.60875e-06
KEGG_PATHWAY	hsa05152:Tuberculosis	11	13.5802	3.25673e-06	IL10, CASP9, IL6, CASP8, IFNG, CASP3, BCL2, MAPK1, AKT1, CALM2, RELA	75	180	8465	6.89741	0.000768294	1.37248e-05	5.87374e-06
KEGG_PATHWAY	hsa05133:Pertussis	8	9.87654	3.9502e-06	IL10, IL6, CASP7, JUN, CASP3, MAPK1, CALM2, RELA	75	76	8465	11.8807	0.000931814	1.63552e-05	6.99947e-06
KEGG_PATHWAY	hsa05140:Leishmaniasis	8	9.87654	4.31512e-06	IL10, NFKBIA, IL4, JUN, IFNG, MAPK1, PTGS2, RELA	75	77	8465	11.7264	0.00101785	1.75581e-05	7.51427e-06
KEGG_PATHWAY	hsa05010:Alzheimer disease	15	18.5185	4.67175e-06	CHRM3, APP, CHRM1, INSR, PTGS2, RELA, CASP9, CASP7, IL6, CASP8, CASP3, AKT1, MAPK1, CTNNB1, CALM2	75	384	8465	4.40885	0.00110193	1.8687e-05	7.9974e-06
KEGG_PATHWAY	hsa05202:Transcriptional misregulation in cancer	11	13.5802	6.08013e-06	IL6, CDKN1A, RXRA, MYC, MDM2, PPARG, TP53, MET, MMP9, RELA, BCL2L1	75	193	8465	6.43282	0.00143389	2.39152e-05	1.02349e-05
KEGG_PATHWAY	hsa04932:Non-alcoholic fatty liver disease	10	12.3457	7.33943e-06	IL6, CASP7, JUN, RXRA, CASP8, CASP3, INSR, AKT1, PPARG, RELA	75	155	8465	7.28172	0.00173061	2.83952e-05	1.21522e-05
KEGG_PATHWAY	hsa05134:Legionellosis	7	8.64198	9.2661e-06	NFKBIA, CASP9, IL6, CASP7, CASP8, CASP3, RELA	75	57	8465	13.8608	0.00218442	3.5271e-05	1.50948e-05
KEGG_PATHWAY	hsa05022:Pathways of neurodegeneration - multiple diseases	16	19.7531	1.20006e-05	CHRM3, APP, CHRM1, PTGS2, RELA, CASP9, CASP7, IL6, CASP8, CASP3, CAT, BCL2, MAPK1, CTNNB1, CALM2, BCL2L1	75	476	8465	3.79384	0.00282814	4.49544e-05	1.9239e-05
KEGG_PATHWAY	hsa05416:Viral myocarditis	7	8.64198	1.25219e-05	CASP9, CASP8, CD40LG, CCND1, CASP3, CAV1, ICAM1	75	60	8465	13.1678	0.00295082	4.61744e-05	1.97611e-05
KEGG_PATHWAY	hsa05321:Inflammatory bowel disease	7	8.64198	1.99593e-05	IL10, IL4, IL6, JUN, IFNG, RELA, IL2	75	65	8465	12.1549	0.00469937	7.24677e-05	3.10137e-05
KEGG_PATHWAY	hsa05208:Chemical carcinogenesis - reactive oxygen species	11	13.5802	2.16127e-05	NFKBIA, JUN, CYP1A2, CAT, HMOX1, MAPK1, AKT1, MET, RELA, EGFR, VEGFA	75	223	8465	5.56741	0.00508766	7.72817e-05	3.30739e-05
KEGG_PATHWAY	hsa04024:cAMP signaling pathway	11	13.5802	2.33472e-05	NFKBIA, JUN, CHRM1, PDE3A, MAPK1, AKT1, ADCY2, DRD1, ADRB2, CALM2, RELA	75	225	8465	5.51793	0.00549485	8.22379e-05	3.5195e-05
KEGG_PATHWAY	hsa05230:Central carbon metabolism in cancer	7	8.64198	3.06096e-05	MYC, ERBB2, MAPK1, AKT1, TP53, MET, EGFR	75	70	8465	11.2867	0.00719795	0.000106233	4.54643e-05
KEGG_PATHWAY	hsa04064:NF-kappa B signaling pathway	8	9.87654	3.15985e-05	NFKBIA, CD40LG, BCL2, XIAP, PTGS2, RELA, BCL2L1, ICAM1	75	104	8465	8.68205	0.00742964	0.000107054	4.58156e-05
KEGG_PATHWAY	hsa04621:NOD-like receptor signaling pathway	10	12.3457	3.17534e-05	NFKBIA, IL6, HSP90AA1, JUN, CASP8, BCL2, MAPK1, XIAP, RELA, BCL2L1	75	186	8465	6.0681	0.0074659	0.000107054	4.58156e-05
KEGG_PATHWAY	hsa04010:MAPK signaling pathway	12	14.8148	5.58289e-05	JUN, MYC, CASP3, INSR, ERBB2, MAPK1, AKT1, TP53, MET, RELA, EGFR, VEGFA	75	302	8465	4.48477	0.0130896	0.000185572	7.94185e-05
KEGG_PATHWAY	hsa04110:Cell cycle	9	11.1111	6.25433e-05	RB1, CDKN1A, CCNB1, PCNA, CCND1, CDK4, MYC, MDM2, TP53	75	157	8465	6.47006	0.0146523	0.000205003	8.77344e-05
KEGG_PATHWAY	hsa05144:Malaria	6	7.40741	6.94566e-05	IL10, IL6, CD40LG, IFNG, MET, ICAM1	75	50	8465	13.544	0.0162587	0.000224544	9.60974e-05
KEGG_PATHWAY	hsa04722:Neurotrophin signaling pathway	8	9.87654	7.50809e-05	NFKBIA, JUN, BCL2, MAPK1, AKT1, CALM2, TP53, RELA	75	119	8465	7.58768	0.0175637	0.000239447	0.000102475
KEGG_PATHWAY	hsa04012:ErbB signaling pathway	7	8.64198	9.20776e-05	CDKN1A, JUN, MYC, ERBB2, MAPK1, AKT1, EGFR	75	85	8465	9.2949	0.0214969	0.000289737	0.000123998
KEGG_PATHWAY	hsa05235:PD-L1 expression and PD-1 checkpoint pathway in cancer	7	8.64198	0.000119019	NFKBIA, JUN, IFNG, MAPK1, AKT1, RELA, EGFR	75	89	8465	8.87715	0.0276993	0.000364785	0.000156116
KEGG_PATHWAY	hsa04211:Longevity regulating pathway	7	8.64198	0.000119019	INSR, CAT, AKT1, PPARG, ADCY2, TP53, RELA	75	89	8465	8.87715	0.0276993	0.000364785	0.000156116
KEGG_PATHWAY	hsa04923:Regulation of lipolysis in adipocytes	6	7.40741	0.000142273	INSR, AKT1, ADCY2, ADRB2, PTGS2, PTGS1	75	58	8465	11.6759	0.0330212	0.000427373	0.000182901
KEGG_PATHWAY	hsa04658:Th1 and Th2 cell differentiation	7	8.64198	0.000143061	NFKBIA, IL4, JUN, IFNG, MAPK1, RELA, IL2	75	92	8465	8.58768	0.0332012	0.000427373	0.000182901
KEGG_PATHWAY	hsa05135:Yersinia infection	8	9.87654	0.000181932	IL10, NFKBIA, IL6, JUN, MAPK1, AKT1, RELA, IL2	75	137	8465	6.59075	0.042031	0.0005367	0.000229689
KEGG_PATHWAY	hsa04936:Alcoholic liver disease	8	9.87654	0.00022711	NFKBIA, IL6, CASP8, CCND1, CASP3, CTNNB1, AKT1, RELA	75	142	8465	6.35869	0.0521927	0.000661703	0.000283186
KEGG_PATHWAY	hsa05131:Shigellosis	10	12.3457	0.00027981	NFKBIA, JUN, MDM2, BCL2, MAPK1, AKT1, TP53, RELA, EGFR, BCL2L1	75	247	8465	4.5695	0.0639108	0.000797005	0.000341091
KEGG_PATHWAY	hsa04620:Toll-like receptor signaling pathway	7	8.64198	0.000280302	NFKBIA, IL6, JUN, CASP8, MAPK1, AKT1, RELA	75	104	8465	7.59679	0.0640195	0.000797005	0.000341091
KEGG_PATHWAY	hsa05130:Pathogenic Escherichia coli infection	9	11.1111	0.000301875	NFKBIA, CASP9, IL6, CASP7, JUN, CASP8, CASP3, MAPK1, RELA	75	197	8465	5.15635	0.0687741	0.000848126	0.000362969
KEGG_PATHWAY	hsa05330:Allograft rejection	5	6.17284	0.000317201	IL10, IL4, CD40LG, IFNG, IL2	75	38	8465	14.8509	0.0721372	0.0008807	0.00037691
KEGG_PATHWAY	hsa05211:Renal cell carcinoma	6	7.40741	0.000323879	CDKN1A, JUN, MAPK1, AKT1, MET, VEGFA	75	69	8465	9.81449	0.0735987	0.000888784	0.000380369
KEGG_PATHWAY	hsa04020:Calcium signaling pathway	10	12.3457	0.000334208	CHRM3, CHRM1, ERBB2, ADCY2, DRD1, ADRB2, CALM2, MET, EGFR, VEGFA	75	253	8465	4.46113	0.0758549	0.000906586	0.000387988
KEGG_PATHWAY	hsa05120:Epithelial cell signaling in Helicobacter pylori infection	6	7.40741	0.000346438	NFKBIA, JUN, CASP3, MET, RELA, EGFR	75	70	8465	9.67429	0.0785194	0.000929084	0.000397616
KEGG_PATHWAY	hsa04921:Oxytocin signaling pathway	8	9.87654	0.000373136	CDKN1A, JUN, CCND1, MAPK1, ADCY2, PTGS2, CALM2, EGFR	75	154	8465	5.8632	0.0843093	0.000989441	0.000423447
KEGG_PATHWAY	hsa04934:Cushing syndrome	8	9.87654	0.000388084	RB1, CDKN1A, CCND1, CDK4, MAPK1, CTNNB1, ADCY2, EGFR	75	155	8465	5.82538	0.087535	0.00101764	0.000435517
KEGG_PATHWAY	hsa04725:Cholinergic synapse	7	8.64198	0.000438719	CHRM3, CHRM1, CHRM4, BCL2, MAPK1, AKT1, ADCY2	75	113	8465	6.99174	0.0983785	0.00113778	0.00048693
KEGG_PATHWAY	hsa04015:Rap1 signaling pathway	9	11.1111	0.000463904	INSR, MAPK1, CTNNB1, AKT1, ADCY2, CALM2, MET, EGFR, VEGFA	75	210	8465	4.83714	0.103724	0.00119001	0.000509286
KEGG_PATHWAY	hsa04623:Cytosolic DNA-sensing pathway	6	7.40741	0.000477589	NFKBIA, IL6, CASP7, CASP8, CASP3, RELA	75	75	8465	9.02933	0.106615	0.00121195	0.000518672
KEGG_PATHWAY	hsa04672:Intestinal immune network for IgA production	5	6.17284	0.000846805	IL10, IL4, IL6, CD40LG, IL2	75	49	8465	11.517	0.181212	0.00211048	0.000903212
KEGG_PATHWAY	hsa04380:Osteoclast differentiation	7	8.64198	0.000849556	NFKBIA, JUN, IFNG, MAPK1, AKT1, PPARG, RELA	75	128	8465	6.1724	0.181744	0.00211048	0.000903212
KEGG_PATHWAY	hsa04014:Ras signaling pathway	9	11.1111	0.000999612	INSR, MAPK1, AKT1, CALM2, MET, RELA, EGFR, BCL2L1, VEGFA	75	236	8465	4.30424	0.21024	0.00245738	0.00105167
KEGG_PATHWAY	hsa05323:Rheumatoid arthritis	6	7.40741	0.00127331	IL6, JUN, IFNG, MMP1, ICAM1, VEGFA	75	93	8465	7.28172	0.259695	0.00303537	0.00129904
KEGG_PATHWAY	hsa04520:Adherens junction	6	7.40741	0.00127331	INSR, ERBB2, MAPK1, CTNNB1, MET, EGFR	75	93	8465	7.28172	0.259695	0.00303537	0.00129904
KEGG_PATHWAY	hsa04912:GnRH signaling pathway	6	7.40741	0.00127331	JUN, MMP2, MAPK1, ADCY2, CALM2, EGFR	75	93	8465	7.28172	0.259695	0.00303537	0.00129904
KEGG_PATHWAY	hsa04370:VEGF signaling pathway	5	6.17284	0.00170321	CASP9, MAPK1, AKT1, PTGS2, VEGFA	75	59	8465	9.56497	0.33122	0.00401958	0.00172024
KEGG_PATHWAY	hsa04914:Progesterone-mediated oocyte maturation	6	7.40741	0.00192039	HSP90AA1, CCNB1, MAPK1, AKT1, PGR, ADCY2	75	102	8465	6.63922	0.364694	0.00448725	0.00192039
KEGG_PATHWAY	hsa04261:Adrenergic signaling in cardiomyocytes	7	8.64198	0.00220003	BCL2, MAPK1, AKT1, ADCY2, ADRB2, SCN5A, CALM2	75	154	8465	5.1303	0.405348	0.00509027	0.00220003
KEGG_PATHWAY	hsa04928:Parathyroid hormone synthesis, secretion and action	6	7.40741	0.00227435	CDKN1A, RXRA, BCL2, MAPK1, ADCY2, EGFR	75	106	8465	6.38868	0.41571	0.00521113	0.00227435
KEGG_PATHWAY	hsa04931:Insulin resistance	6	7.40741	0.00246815	NFKBIA, IL6, INSR, AKT1, SLC2A4, RELA	75	108	8465	6.27037	0.441893	0.0056008	0.00246815
KEGG_PATHWAY	hsa05221:Acute myeloid leukemia	5	6.17284	0.00272163	CCND1, MYC, MAPK1, AKT1, RELA	75	67	8465	8.42289	0.474382	0.00611719	0.00272163
KEGG_PATHWAY	hsa04920:Adipocytokine signaling pathway	5	6.17284	0.00302969	NFKBIA, RXRA, AKT1, SLC2A4, RELA	75	69	8465	8.17874	0.511342	0.00674535	0.00302969
KEGG_PATHWAY	hsa04917:Prolactin signaling pathway	5	6.17284	0.00319231	CCND1, MAPK1, AKT1, ESR1, RELA	75	70	8465	8.0619	0.529797	0.00704098	0.00319231
KEGG_PATHWAY	hsa04022:cGMP-PKG signaling pathway	7	8.64198	0.00329845	INSR, PDE3A, MAPK1, AKT1, ADCY2, ADRB2, CALM2	75	167	8465	4.73094	0.541466	0.00720772	0.00329845
KEGG_PATHWAY	hsa05171:Coronavirus disease - COVID-19	8	9.87654	0.00401301	NFKBIA, IL6, JUN, MMP1, MAPK1, RELA, EGFR, IL2	75	232	8465	3.89195	0.612863	0.00863784	0.00401301
KEGG_PATHWAY	hsa05143:African trypanosomiasis	4	4.93827	0.00402611	IL10, IL6, IFNG, ICAM1	75	37	8465	12.2018	0.614063	0.00863784	0.00402611
KEGG_PATHWAY	hsa04114:Oocyte meiosis	6	7.40741	0.00564458	AR, CCNB1, MAPK1, PGR, ADCY2, CALM2	75	131	8465	5.16947	0.737077	0.0120011	0.00564458
KEGG_PATHWAY	hsa04662:B cell receptor signaling pathway	5	6.17284	0.00612968	NFKBIA, JUN, MAPK1, AKT1, RELA	75	84	8465	6.71825	0.765677	0.0129161	0.00612968
KEGG_PATHWAY	hsa04540:Gap junction	5	6.17284	0.00721696	GJA1, MAPK1, ADCY2, DRD1, EGFR	75	88	8465	6.41288	0.819022	0.0150726	0.00721696
KEGG_PATHWAY	hsa05320:Autoimmune thyroid disease	4	4.93827	0.0109882	IL10, IL4, CD40LG, IL2	75	53	8465	8.51824	0.926286	0.0227475	0.0109882
KEGG_PATHWAY	hsa04916:Melanogenesis	5	6.17284	0.0116095	MAPK1, CTNNB1, ADCY2, TYR, CALM2	75	101	8465	5.58746	0.936446	0.0238247	0.0116095
KEGG_PATHWAY	hsa05146:Amoebiasis	5	6.17284	0.012005	IL10, IL6, IFNG, CASP3, RELA	75	102	8465	5.53268	0.942174	0.0244239	0.012005
KEGG_PATHWAY	hsa05168:Herpes simplex virus 1 infection	11	13.5802	0.0131107	NFKBIA, CASP9, IL6, CASP8, IFNG, CASP3, BCL2, AKT1, TP53, RELA, BCL2L1	75	512	8465	2.42487	0.955603	0.0264454	0.0131107
KEGG_PATHWAY	hsa04213:Longevity regulating pathway - multiple species	4	4.93827	0.016778	INSR, CAT, AKT1, ADCY2	75	62	8465	7.28172	0.98156	0.0335561	0.016778
KEGG_PATHWAY	hsa04726:Serotonergic synapse	5	6.17284	0.0179483	APP, CASP3, MAPK1, PTGS2, PTGS1	75	115	8465	4.90725	0.986078	0.0355949	0.0179483
KEGG_PATHWAY	hsa04071:Sphingolipid signaling pathway	5	6.17284	0.0212143	BCL2, MAPK1, AKT1, TP53, RELA	75	121	8465	4.66391	0.993657	0.0413767	0.0212143
KEGG_PATHWAY	hsa04152:AMPK signaling pathway	5	6.17284	0.0212143	CCND1, INSR, AKT1, PPARG, SLC2A4	75	121	8465	4.66391	0.993657	0.0413767	0.0212143
KEGG_PATHWAY	hsa05204:Chemical carcinogenesis - DNA adducts	4	4.93827	0.0222602	GSTP1, CYP1A2, CYP3A4, PTGS2	75	69	8465	6.543	0.995072	0.0430608	0.0222602
KEGG_PATHWAY	hsa04137:Mitophagy - animal	4	4.93827	0.0248746	JUN, TP53, RELA, BCL2L1	75	72	8465	6.27037	0.99738	0.0477269	0.0248746
KEGG_PATHWAY	hsa05310:Asthma	3	3.7037	0.0297719	IL10, IL4, CD40LG	75	31	8465	10.9226	0.999202	0.0566627	0.0297719
KEGG_PATHWAY	hsa04910:Insulin signaling pathway	5	6.17284	0.0316239	INSR, MAPK1, AKT1, SLC2A4, CALM2	75	137	8465	4.11922	0.999491	0.0597059	0.0316239
KEGG_PATHWAY	hsa05415:Diabetic cardiomyopathy	6	7.40741	0.0320502	MMP2, INSR, AKT1, SLC2A4, MMP9, RELA	75	203	8465	3.33596	0.999542	0.0600305	0.0320502
KEGG_PATHWAY	hsa04371:Apelin signaling pathway	5	6.17284	0.0331032	CCND1, MAPK1, AKT1, ADCY2, CALM2	75	139	8465	4.05995	0.999645	0.0615145	0.0331032
KEGG_PATHWAY	hsa04072:Phospholipase D signaling pathway	5	6.17284	0.0402575	INSR, MAPK1, AKT1, ADCY2, EGFR	75	148	8465	3.81306	0.999939	0.0742247	0.0402575
KEGG_PATHWAY	hsa04960:Aldosterone-regulated sodium reabsorption	3	3.7037	0.0412389	INSR, MAPK1, NR3C2	75	37	8465	9.15135	0.999952	0.0754447	0.0412389
KEGG_PATHWAY	hsa04970:Salivary secretion	4	4.93827	0.047582	CHRM3, ADCY2, ADRB2, CALM2	75	93	8465	4.85448	0.99999	0.0863797	0.047582
KEGG_PATHWAY	hsa04810:Regulation of actin cytoskeleton	6	7.40741	0.0495665	CHRM3, CHRM1, CHRM4, MAPK1, AKT1, EGFR	75	229	8465	2.95721	0.999994	0.0892954	0.0495665
KEGG_PATHWAY	hsa04217:Necroptosis	5	6.17284	0.0501124	HSP90AA1, CASP8, IFNG, BCL2, XIAP	75	159	8465	3.54927	0.999995	0.0895948	0.0501124
KEGG_PATHWAY	hsa00232:Caffeine metabolism	2	2.46914	0.0513331	CYP1A2, XDH	75	6	8465	37.6222	0.999996	0.0910873	0.0513331
KEGG_PATHWAY	hsa05332:Graft-versus-host disease	3	3.7037	0.0518537	IL6, IFNG, IL2	75	42	8465	8.0619	0.999997	0.0913244	0.0518537
KEGG_PATHWAY	hsa05231:Choline metabolism in cancer	4	4.93827	0.0540944	JUN, MAPK1, AKT1, EGFR	75	98	8465	4.6068	0.999998	0.094565	0.0540944
KEGG_PATHWAY	hsa04530:Tight junction	5	6.17284	0.060128	JUN, PCNA, CCND1, CDK4, ERBB2	75	169	8465	3.33925	1	0.10434	0.060128
KEGG_PATHWAY	hsa04930:Type II diabetes mellitus	3	3.7037	0.060968	INSR, MAPK1, SLC2A4	75	46	8465	7.36087	1	0.105025	0.060968
KEGG_PATHWAY	hsa04310:Wnt signaling pathway	5	6.17284	0.0622508	JUN, CCND1, MYC, CTNNB1, TP53	75	171	8465	3.30019	1	0.106458	0.0622508
KEGG_PATHWAY	hsa05030:Cocaine addiction	3	3.7037	0.0681357	JUN, DRD1, RELA	75	49	8465	6.9102	1	0.115684	0.0681357
KEGG_PATHWAY	hsa04913:Ovarian steroidogenesis	3	3.7037	0.0730618	INSR, ADCY2, PTGS2	75	51	8465	6.63922	1	0.123161	0.0730618
KEGG_PATHWAY	hsa04670:Leukocyte transendothelial migration	4	4.93827	0.077603	MMP2, CTNNB1, MMP9, ICAM1	75	114	8465	3.96023	1	0.129889	0.077603
KEGG_PATHWAY	hsa05012:Parkinson disease	6	7.40741	0.0826601	CASP9, CASP3, DRD1, CALM2, TP53, BCL2L1	75	266	8465	2.54586	1	0.137379	0.0826601
KEGG_PATHWAY	hsa04062:Chemokine signaling pathway	5	6.17284	0.0868853	NFKBIA, MAPK1, AKT1, ADCY2, RELA	75	192	8465	2.93924	1	0.143391	0.0868853
KEGG_PATHWAY	hsa04611:Platelet activation	4	4.93827	0.0942179	MAPK1, AKT1, ADCY2, PTGS1	75	124	8465	3.64086	1	0.154413	0.0942179
KEGG_PATHWAY	hsa00590:Arachidonic acid metabolism	3	3.7037	0.0992645	PTGS2, PTGES, PTGS1	75	61	8465	5.55082	1	0.160784	0.0992645
KEGG_PATHWAY	hsa04650:Natural killer cell mediated cytotoxicity	4	4.93827	0.0994683	IFNG, CASP3, MAPK1, ICAM1	75	127	8465	3.55486	1	0.160784	0.0994683
